# Supplementary material for: The immunological and prognostic significance of the diabetes mellitus-related gene WFS1 in endometrial cancer
Source: Front Immunol. 2024 Oct 16;15:1464421. doi: 10.3389/fimmu.2024.1464421 (PMC11521820; doi:10.3389/fimmu.2024.1464421)
Supplement: Supplementary file 2 [file Table1.xlsx]

## Sheet: Sheet 1
Only CTD Gene	Only GeneCards Gene	Only GSEA Gene	CTD Gene AND GeneCards Gene NOT GSEA Gene	CTD Gene AND GSEA Gene NOT GeneCards Gene	GeneCards Gene AND GSEA Gene NOT CTD Gene	CTD Gene AND GeneCards Gene AND GSEA Gene
SOD1	INS	BLM	TGFB1	NCF1	HNF1B	CAT
INS1	INS-IGF2	NEK2	IL1B	BRAF	PAX4	PPARG
RELA	FOXP3	RFC2	TNF		NEUROD1	IL6
FN1	CDKAL1	DNMT1	NOS3		SLC30A8	IRS1
PTGS2	ZFP57	IMPDH1	VEGFA		IGF2BP2	IRS2
NOS2	AVPR2	GTF2IRD1	ADIPOQ		MTNR1B	SLC2A2
GSR	PTPN22	ZNF513	CCL2		PPP1R3A	AKT2
CPT1A	LOC126862549	BUD23	SOD2		KLF11	INSR
PPARA	PVT1	PRPF31	PPARGC1A		GCGR	HNF4A
BCL2	CTLA4	LIMK1	SLC2A4		LMNA	RETN
BAX	PTF1A	CARS1	SERPINE1		WRN	PTPN1
MPO	AQP2	SEMA4A	LEP		MAPK8IP1	PDX1
CASP3	EIF2AK3	MT-CO2	ICAM1		SPINK1	GCK
NFKB1	SLC19A2	PROM1	PON1		MC4R	KCNJ11
AKT1	NIDDM4	DYRK1B	LEPR		BSCL2	ABCC8
IFNG	RBPJ	POMGNT1	CP		MAFA	LIPC
GPX1	TBC1D4	ARHGEF18	ACE		ALMS1	GPD2
SREBF1	HFE	PRPF4	SLC2A1		CELA2A	ENPP1
CYBB	IL6-AS1	STX1A	AGT		MT-ND1	TCF7L2
NR1I2	LOC126859963	RDH12	UCP2		MEN1	HNF1A
SIRT1	AVP	GLRX5	POMC			WFS1
TIMP1	MEG3	CDHR1	GCG			HMGA1
MMP2	BLK	KIAA1549	GLP1R
CD36	IL2RA	PDE6G	CAPN10
EDN1	RBPJL	POLR3A	HHEX
FAS	CDKN2B-AS1	ZNF408	CRP
EDNRB	MIR126	NR2E3	ADRB3
ATF3	TNDM	MT-CO3	STAT3
BCL2L1	C12orf43	RGR	GLIS3
MT2A	CEL	TMEM270	CISD2
RAC1	HYMAI	RLBP1	IAPP
NR1I3	IGF2	ABCA4	IL10
PCK1	MIR125A	VPS37D
TP53	GAS5	SIM1
CYBA	MIR29A	AMACR
CBS	RFX6	RP9
CYP1A1	HLA-DQB1	OFD1
PRKCA	ALB	AGBL5
ACOX1	LOC110121472	CNGB1
CCND2	SOCS1	SLC12A3
GSTM1	PLAGL1	XRCC4
PRKCB	SUMO4	IDH3B
MMP9	MIR29C	PDE6A
CASP8	AQP5-AS1	KIZ
EGFR	DNAJC3	MERTK
OGG1	IER3IP1	BBS1
C3	OAS1	PRPF3
CDKN1A	AP4B1-AS1	RP1L1
CYP1A2	PRMT7	CTRC
TNFRSF1A	MT-TE	TBL2
BCL2L11	HLA-DQA1	PEX10
EDNRA	HLA-DRB1	NRL
HP	MT-TL1	USH2A
ATP2A2	LINC01370	MT-ND4
S100A6	LOC126807011	FKBP6
PRKCD	PTPRN	IMPG1
SLC1A2	GAD2	REEP6
TXNIP	APPL1	PCNT
CAV1	MIR206	SNRNP200
MAP3K5	APOE	SLC7A14
GPAM	IGF1	RHO
MFN2	IGF2-AS	DHDDS
ID1	MIR657	FSCN2
PKLR	ITPR3	LRAT
FOXO3	GATA6	PNPLA6
COL4A1	WFDC21P	MKRN3
PDK4	TFR2	CRX
HBA1	IDDM4	CERKL
ETS1	AHI1-DT	CLCNKB
TGFBR2	EPO	MT-CO1
TRP53	IDDM11	GTF2I
THBS2	AKR1B1	CNGA1
CYP4A14	IDDM6	CLRN1
BHMT	PDZRN3-AS1	MLXIPL
NOTCH2	APOB	DNAJC30
ITGA1	IDDM17	METTL27
ALPK1	IDDM15	DMXL2
CDO1	MTHFR	MOG
DDIT3	FTO	CYP19A1
HK1	IDDM7	PRPF6
TIMP2	IDDM8	SAG
ECE1	IDDM3	ELN
MRAS	LOC110121471	IFT172
CX3CL1	NIDDM2	ARL2BP
CYP2B10	LPL	POLA1
CPT1B	IDDM18	TULP1
HIF1A	AGER	BCL7B
HPX	IDDM13	PDE6B
KDR	CCR5	MAK
ADRB1	IFIH1	KLHL7
TNFRSF1B	DPP4	CEP19
GAS6	IL1RN	RBP3
MIR205	GHRL	LMF1
CYP3A23-3A1	LOC101928371	STUB1
NOS1	AGPAT2	CA4
CD68	IDDM23	AHR
ADAMTS9	IDDM24	RP2
INS2	KCNQ1	PRCD
PAX6	BDNF-AS	BAZ1B
MIR141	SLC29A3	RP1
PEPD	FOXC2	IFT140
COX2	MALAT1	PCARE
MIR27A	IDDMX	BMP6
KL	GAD1	RPE65
CMIP	APOA1	FAM161A
REN	TH	MAGEL2
AUTS2	MIR21	LIG4
TGFBI	MIR17	AIP
MAT1A	NEUROG3	RPGR
AOC3	MIR155	ARL3
ND1	PLIN1	MT-ND5
HSD11B1	CDKN2A	PRPF8
AGTR2	MIR34A	GUCA1B
ATP6	H19	TTC8
SPP1	AGTR1	NPAP1
MIR214	RBP4	HERC2
PCSK2	MIR145	CLIP2
MAEA	PCSK1	EYS
ATP2A3	MIR140	IDH3A
GRB14	UCP3	CRB1
CTSD	SOD2-OT1	IMPG2
INPPL1	VDR	LRP6
MIR98	CDKN2B	CTNNB1
PRKCE	DCAF17	IFT88
CYP3A11	PIK3R1	EIF4H
MIR30A	IGFBP1	AHI1
SFRP4		ARL6
JAZF1		DHX38
RNF6		HGSNAT
VDAC1		TOPORS
CYP3A2		THRB
PAM		PLCD1
MIR200A		CC2D2A
ACOT1		PRPH2
GCKR		SIN3A
HECTD4		ROM1
PSMD6		ATM
ESRRA		GTF2IRD2
USP48		MT-ND6
ADCY5		SPATA7
NUS1		FBN1
MIR532		CNBP
ST6GAL1		BBS2
GNB3		BEST1
		AR
		SCAPER
		CPE
		TUB
