# Supplementary material for: The immunological and prognostic significance of the diabetes mellitus-related gene WFS1 in endometrial cancer
Source: Front Immunol. 2024 Oct 16;15:1464421. doi: 10.3389/fimmu.2024.1464421 (PMC11521820; doi:10.3389/fimmu.2024.1464421)
Supplement: Supplementary file 3 [file Table2.xlsx]

## Sheet: Sheet1
ID	CD274	LAG3	TIGIT	SIGLEC15	CTLA4	HAVCR2	PDCD1	PDCD1LG2	FGL1	LGALS9	CEACAM1	HMGB1
TCGA-EY-A1GI-01A-11R-A13S-07	2.06846	3.01739	2.10145	2.34167	1.99306	3.96188	1.62569	2.05224	2.74134	4.91424	5.71808	7.12649
TCGA-BG-A0VZ-01A-11R-A109-07	1.85675	3.22263	2.73107	1.78559	2.20314	3.59178	3.20011	1.48305	0	6.10344	5.99029	6.75271
TCGA-AX-A1CF-01A-11R-A137-07	1.27298	3.68079	1.07786	1.12247	1.00849	2.49434	0.827331	0.960512	0	5.13656	4.90058	5.24387
TCGA-B5-A0K1-01A-11R-A16W-07	1.12928	1.43845	0.362891	1.21001	0.650673	1.95412	0.413919	0.363451	0.963474	6.17443	2.60288	6.536
TCGA-AX-A062-01A-11R-A00V-07	0.810402	1.83665	0.0553345	2.97017	0.737946	1.7853	2.37915	0.83463	0.657366	4.36388	6.02216	7.28035
TCGA-DF-A2KY-01A-21R-A213-07	2.89464	6.11034	1.8	0.10916	2.36466	4.45958	3.29191	2.05318	0	6.11571	2.64674	6.59647
TCGA-EO-A2CG-01A-12R-A180-07	0.707083	1.94853	0.949124	1.43941	0.733094	1.80748	1.19868	0.979074	0.147046	4.63887	2.795	6.64024
TCGA-AX-A3FS-01A-11R-A22K-07	1.90885	3.20121	1.53774	0.464877	1.45491	3.05026	1.54042	1.69675	0.170438	3.69833	2.88372	8.28656
TCGA-A5-A0G3-01A-11R-A040-07	2.04324	2.37748	0.046002	1.34738	0.452912	1.98123	0.809579	0.920141	0	5.67035	0.864731	3.88674
TCGA-EO-A1Y7-01A-11R-A157-07	0.98652	3.51168	1.50416	0.0695647	1.99946	2.79129	2.90149	0.641916	0.350724	5.05263	4.4855	6.37859
TCGA-D1-A3DA-01A-12R-A213-07	0.804962	1.08304	1.42412	4.65009	0.176833	2.24349	0.0472592	0.705757	1.05499	5.88533	4.1069	6.84773
TCGA-EY-A1GE-01A-11R-A13S-07	1.30807	2.08522	1.80273	1.84936	2.05676	3.71034	2.46056	1.16781	2.39901	5.10551	4.50928	5.73456
TCGA-BK-A4ZD-01A-11R-A27V-07	0.382612	0.673828	0.216734	0.144699	0.498659	1.33411	0.260989	0.447103	1.39928	2.06171	4.85318	6.70297
TCGA-A5-A0R6-01A-11R-A104-07	0.582941	2.24744	1.08366	2.82558	0.870582	1.80937	1.76812	0.693141	0	5.69117	2.13911	5.43676
TCGA-BG-A0VT-01A-11R-A10J-07	0.870108	1.47876	0.655535	1.92915	3.28026	1.93474	3.07379	0.78266	0.584385	4.78655	4.96875	6.23193
TCGA-AW-A1PO-01A-12R-A157-07	1.334	3.28978	0.13829	3.63255	0.156397	1.76681	0.716069	1.20777	0.91892	5.7788	7.33743	5.86525
TCGA-AP-A0LI-01A-11R-A040-07	1.3097	5.60356	3.15228	0.257855	2.25858	4.12037	5.11832	1.63664	0.113434	5.61083	1.05297	5.4226
TCGA-EY-A1G7-01A-11R-A13S-07	1.30182	1.46874	0.139339	3.56443	0.100439	2.06064	0.372284	1.01114	0	5.0354	1.53561	7.19229
TCGA-B5-A3FC-01A-11R-A22K-07	1.89778	4.95003	2.95864	0.973575	3.9901	4.33874	3.46301	2.06319	0.232784	5.1476	2.91146	6.83417
TCGA-AX-A05W-01A-21R-A466-07	0.89786	1.71883	0.490981	1.58712	0.347892	2.84633	0.696706	0.719052	1.92661	6.24166	2.81457	5.74587
TCGA-D1-A2G0-01A-11R-A32Y-07	1.33668	4.22286	2.30763	2.66941	1.79019	3.4934	3.57106	1.12247	0	3.34204	2.84836	7.40303
TCGA-AJ-A8CT-01A-11R-A37O-07	1.92824	3.60097	2.9024	0.421802	3.5991	3.70191	4.06908	1.91173	0.624335	6.32886	3.99598	5.976
TCGA-A5-A0GQ-01A-11R-A118-07	1.89852	2.05627	1.24269	1.94991	1.78123	3.42062	1.84519	0.969528	2.23199	6.33209	4.30102	5.97633
TCGA-B5-A11M-01A-11R-A118-07	0.77989	2.12879	1.62681	1.03429	2.06723	2.57541	2.00032	1.10842	3.15531	5.59423	4.49725	6.16501
TCGA-BS-A0V7-01A-21R-A118-07	0.225275	4.05329	1.30042	0.047678	2.70399	2.4124	2.83305	1.22182	0.189287	5.90489	2.33974	4.28064
TCGA-AX-A1C9-01A-11R-A137-07	1.59879	3.26852	2.36941	3.3799	2.48617	3.56218	3.05082	1.8876	0.968201	6.12835	2.93095	5.8896
TCGA-AX-A063-01A-11R-A00V-07	2.23106	4.68065	3.37244	1.1127	3.08644	4.04559	4.89137	2.38935	0.230818	4.8957	3.5452	5.77924
TCGA-A5-A0GB-01A-11R-A040-07	0.748719	3.3084	1.89262	1.73348	1.68459	2.37829	2.27035	1.1038	0.490467	3.31512	6.18245	6.9297
TCGA-EO-A22R-01A-11R-A18M-07	1.45838	3.36017	1.82961	3.92309	2.09167	4.00816	2.40067	1.85782	1.01956	4.72893	5.04807	6.33496
TCGA-DF-A2KV-01A-11R-A180-07	1.18269	2.16665	1.21574	2.62835	1.10252	3.58639	1.0937	0.495797	3.73539	6.81897	3.22817	6.90852
TCGA-EY-A547-01A-11R-A27V-07	0.645794	2.11467	0.199248	0.397912	0.412727	1.86695	2.19994	0.455123	0	3.92342	2.93437	6.46974
TCGA-AP-A0LE-01A-11R-A104-07	0.781402	3.29465	0.859572	2.60949	1.18237	1.77699	2.54703	0.789521	1.4232	4.4364	3.70165	5.91863
TCGA-BG-A0VW-01A-11R-A118-07	0.79585	2.53172	1.30615	1.76401	1.21338	2.32677	1.74644	0.837943	1.17114	6.05639	2.14685	5.32631
TCGA-AJ-A3NE-01A-11R-A22K-07	2.40444	3.53743	2.60205	3.04586	2.69441	3.94939	3.08238	2.34863	1.98968	6.40109	7.18992	7.48318
TCGA-EY-A1GL-01A-11R-A13S-07	1.68091	1.22497	0.390888	2.10929	1.21952	1.30766	4.03274	1.96292	0.123931	3.26061	4.34589	5.56818
TCGA-AX-A1C8-01A-11R-A137-07	0.451119	2.14369	0.234869	1.78069	0.380729	2.3669	1.19163	0.235359	0	3.55857	2.30352	6.35375
TCGA-AX-A1CR-01A-12R-A137-07	0.847756	1.70898	0.256769	0.92562	0.0601858	2.48602	0.646808	0.459641	0	5.1332	1.32331	5.81447
TCGA-B5-A11U-01A-11R-A118-07	1.29496	2.85675	1.36642	2.59108	1.60497	2.95546	1.86374	2.19959	0.946057	4.77925	2.74252	6.75652
TCGA-D1-A16N-01A-11R-A12I-07	1.38427	2.65464	0.501821	3.44314	0.785341	2.95397	1.26879	0.988339	0.376846	6.03163	3.68856	3.89373
TCGA-BS-A0TD-01A-11R-A104-07	0.874758	1.50543	0.299479	3.69111	0.364348	1.73292	0.665666	0.282973	1.06399	6.32546	3.18641	5.42178
TCGA-AX-A3GB-01A-11R-A22K-07	1.20157	2.75363	1.9455	3.49417	2.50462	2.75933	2.6481	0.613532	2.01103	5.4477	4.75827	6.09033
TCGA-AJ-A3BI-01A-11R-A213-07	0.641823	3.947	1.59531	1.46905	2.62352	2.68437	1.43365	0.604546	0.294665	6.45722	2.86967	5.75954
TCGA-EY-A3L3-01A-11R-A22K-07	1.01328	1.90234	1.2472	1.36726	0.710702	1.55523	1.25822	0.400647	0	5.29261	0.963992	7.61523
TCGA-AJ-A3NG-01A-11R-A22K-07	1.013	2.21493	0.917317	1.28948	0.940881	1.96732	0.583615	1.09626	0.833902	4.62839	4.84281	7.6802
TCGA-BG-A2AD-01A-21R-A16F-07	0.162983	2.40646	0.312665	4.6382	0.364124	1.61612	0.434562	0.637564	0.771632	2.98614	4.03994	6.46941
TCGA-BG-A0MS-01A-11R-A104-07	1.3247	2.1177	1.04411	3.06655	1.30912	2.87003	1.93009	1.08617	0.56472	6.49409	5.12804	6.39416
TCGA-D1-A177-01A-21R-A12I-07	0.840201	1.81942	0.438612	2.76177	0.366252	1.28919	0.969675	0.817869	0.599508	2.81422	3.31887	6.39513
TCGA-A5-A2K7-01A-11R-A180-07	1.11916	3.29408	0.998557	0.242572	0.970191	3.32126	1.21263	1.44382	1.93433	7.15581	3.24336	7.90705
TCGA-EC-A1NJ-01A-31R-A14D-07	1.88994	3.39214	2.82798	1.8821	2.48998	3.33191	2.74289	1.71616	2.28294	5.92108	4.75087	6.28345
TCGA-AX-A3G7-01A-12R-A213-07	1.65113	3.28911	0.874836	0.719315	0.300417	3.63398	1.10554	0.839476	0	7.54424	4.0578	5.97462
TCGA-EY-A1GK-01A-11R-A13S-07	1.54315	4.11652	2.77341	1.23192	2.83978	3.32196	3.33411	1.79048	3.24115	4.10963	1.47695	6.05492
TCGA-EY-A212-01A-11R-A14M-07	1.4061	2.45357	0.476745	2.65862	0.718351	2.34051	0.621806	0.60046	0.542407	5.18305	1.92364	6.62419
TCGA-B5-A3FB-01A-11R-A19W-07	1.30515	3.05299	2.09859	1.78572	1.85451	2.96977	2.31722	0.791439	0.0382957	5.58128	4.30369	7.23702
TCGA-AX-A05Y-01A-11R-A00V-07	0.777451	0.601126	0.222434	1.07875	0.211884	1.2661	0.765025	0.245617	0.386921	6.1609	3.44903	4.65055
TCGA-D1-A163-01A-11R-A12I-07	1.61419	3.56854	2.07035	4.82771	1.8125	3.1688	3.17193	2.07235	1.7666	5.19994	5.49325	6.33319
TCGA-BS-A0UF-01A-11R-A104-07	2.97427	4.80907	3.09589	2.63069	3.11512	4.23223	4.3963	2.41805	0	6.40942	4.65929	5.85556
TCGA-AP-A0LO-01A-11R-A040-07	0.682753	1.25562	0.588996	0.421371	0.808756	2.00173	1.52747	0.444455	0.572696	4.91773	4.25129	5.99417
TCGA-AP-A051-01A-21R-A00V-07	1.42637	3.75757	2.24696	0.910349	2.66271	3.62961	3.30531	2.34993	1.06619	4.25546	5.38615	6.45003
TCGA-BG-A222-01A-11R-A157-07	2.88078	3.27105	1.41878	2.14626	2.08566	3.43257	2.74558	1.49692	0.237564	7.4485	2.35516	6.07512
TCGA-D1-A16Y-01A-31R-A12I-07	0.286999	3.09143	0.351289	6.24816	0	0.974603	1.27304	0.510861	0	6.30024	1.10104	3.70231
TCGA-B5-A5OE-01A-11R-A31O-07	0.524365	2.05412	0.152897	1.50294	0.423417	2.49078	2.79987	0.623118	0	3.44008	1.46514	7.10158
TCGA-AX-A2H8-01A-11R-A17B-07	2.40062	3.14997	1.46764	5.18349	1.37596	3.37213	2.14375	2.08028	0.696528	7.03923	2.52522	7.05893
TCGA-BG-A3EW-01A-11R-A22K-07	0.838105	2.14437	1.17415	0.519039	0.836005	2.35803	0.724999	1.29778	3.73445	6.48991	3.59979	7.47036
TCGA-AX-A2IN-01A-12R-A180-07	1.92763	5.09301	2.01314	0.354226	2.72735	3.4011	2.89524	2.65295	1.82367	4.87632	1.45864	7.28842
TCGA-D1-A1NY-01A-11R-A16F-07	1.55395	2.90421	1.32947	1.6764	1.5878	2.6387	1.05915	1.59674	1.17766	7.19559	3.34806	6.73381
TCGA-H5-A2HR-01A-11R-A180-07	1.07327	3.77757	0.802979	0.425567	0.796847	3.43623	0.884793	0.980537	2.61784	6.69848	0.746743	6.54908
TCGA-DI-A1BU-01A-11R-A137-07	1.40681	3.91379	2.21627	4.59646	2.04233	3.00933	3.1334	1.23254	2.29619	4.37195	0.690372	7.39727
TCGA-A5-A0GH-01A-21R-A16W-07	0.794104	3.17437	1.36463	2.19421	1.44848	2.2233	2.00234	0.883855	1.5614	2.96569	3.52843	7.32349
TCGA-AJ-A8CV-01A-11R-A37O-07	1.77357	3.79003	2.73691	1.39369	2.81995	4.04784	3.36915	1.50599	1.81877	7.23343	4.76117	7.3385
TCGA-FI-A3PX-01A-11R-A22K-07	3.18482	2.75123	0.38416	1.05485	0.246226	1.57696	0.464459	1.70699	0.0287106	6.04878	2.62363	7.02637
TCGA-B5-A11W-01A-12R-A118-07	0.59579	2.2262	1.12201	2.05391	1.18276	2.28833	1.46858	0.543199	3.02655	4.93548	5.16477	5.91413
TCGA-QS-A5YQ-01A-11R-A31O-07	1.37395	4.0295	2.25208	0.814263	2.5403	3.78802	3.82478	1.47061	0.217975	6.33791	3.47496	6.40984
TCGA-B5-A1N2-01A-21R-A144-07	0.966652	2.98832	1.29172	0.547746	1.64071	2.73229	1.6607	1.29919	0.103263	6.16803	1.94009	6.49064
TCGA-BG-A0YV-01A-11R-A10J-07	2.11357	2.84808	0.263034	2.95412	0.250598	2.62828	0.537843	1.63914	2.98718	6.95259	2.1705	6.27679
TCGA-B5-A3S1-01A-11R-A22K-07	2.08702	3.59198	1.89573	1.80587	2.14401	3.23938	2.23122	1.64349	0.176833	6.27561	2.70283	7.13268
TCGA-BK-A0CA-01A-21R-A118-07	1.57405	1.44509	0.737081	1.40996	0.577248	3.05412	1.05381	0.899872	2.2577	6.20382	3.57456	6.62083
TCGA-EO-A2CH-01A-11R-A180-07	0.716684	2.08525	0.483158	1.24677	0.27011	2.20173	1.10796	0.786262	0.0473988	5.5183	2.32918	6.52111
TCGA-BG-A0M9-01A-21R-A104-07	0.431035	0.495286	0.269632	1.13251	0.503654	1.73907	0.328607	0.28759	0.519441	5.58131	6.15981	5.84799
TCGA-A5-A7WJ-01A-12R-A34R-07	0.790438	2.34755	0.577344	1.0918	0.708585	1.23616	0.720016	0.328607	3.09388	5.81111	5.51098	7.42342
TCGA-5S-A9Q8-01A-11R-A40A-07	1.7408	2.47353	0.509037	1.31875	4.07181	1.67496	4.75781	0.277271	3.56391	4.44677	5.36656	5.82587
TCGA-B5-A11Q-01A-11R-A118-07	0.0692897	1.89146	0.0926134	1.97394	0.305679	0.731444	0.567156	0.169412	0.939527	4.16744	3.85843	5.21247
TCGA-D1-A16E-01A-22R-A12I-07	1.5098	2.78429	0.867185	4.18148	0.29725	3.942	0.99458	0.968275	1.3961	6.89081	3.55645	5.79483
TCGA-FI-A2EW-01A-11R-A17B-07	0.60985	1.56774	0.43808	1.39841	0.0787464	1.42336	0.65306	0.879078	0	4.01342	1.58424	5.09452
TCGA-EY-A2OM-01A-11R-A18M-07	2.40577	2.44204	0.432853	1.79581	0.439038	2.39673	0.958954	1.55616	0.127237	5.1979	5.74826	6.18299
TCGA-A5-A1OJ-01A-11R-A14D-07	1.1337	2.47788	1.02673	0.393306	0.473527	2.01028	1.3484	1.84732	1.05873	5.58059	3.79308	4.79778
TCGA-AX-A2H7-01A-12R-A18M-07	0.793022	1.65132	0.736475	1.17127	0.63264	2.13149	0.806448	0.569783	0.162081	4.73738	3.57763	6.08274
TCGA-EY-A215-01A-11R-A14M-07	1.47337	4.24307	2.76129	1.26951	2.32556	2.63531	3.85247	0.912803	0.333538	7.12444	4.20371	6.31513
TCGA-B5-A11N-01A-11R-A118-07	2.31107	3.75328	3.19516	2.49049	3.73064	3.87266	3.74895	2.14897	0.529571	5.48548	6.24941	4.22443
TCGA-BG-A18A-01A-21R-A12I-07	0.82432	2.4261	0.469886	2.51753	0.410124	2.15973	0.788268	0.785174	0.681584	6.88414	3.8658	3.7543
TCGA-EY-A2OO-01A-11R-A19W-07	0.937495	2.5971	0.370053	5.04129	0	1.86754	1.32763	0.573568	0.781905	6.41172	3.35828	6.51015
TCGA-EY-A1GW-01A-22R-A13S-07	0.643579	1.10158	0.24306	1.43648	0.354452	1.29942	0.278817	0.166715	0	3.94807	2.43512	3.84202
TCGA-DI-A0WH-01A-12R-A12I-07	0.789938	2.21698	1.17281	1.8257	0.659011	1.55036	0.838266	0.552869	0.0875986	5.32381	1.85424	6.10317
TCGA-JU-AAVI-01A-11R-A40A-07	1.63733	5.84003	2.79025	0.310922	2.983	4.68089	4.74515	1.83734	0	5.38739	1.42121	6.31469
TCGA-D1-A0ZN-01A-11R-A118-07	1.18834	2.88344	1.47015	2.04499	1.94212	3.13603	3.12334	1.49529	2.18907	5.49693	6.43131	6.07157
TCGA-AJ-A3OJ-01A-11R-A22K-07	1.1117	2.83036	2.12231	3.57861	1.78722	3.95669	2.24875	1.78714	0.613343	5.74375	4.63907	7.37108
TCGA-AX-A3GI-01A-11R-A213-07	1.89119	2.59991	0.791522	0.47228	0.333538	1.67043	0.844948	1.24671	0.0941009	5.94483	2.1968	6.66573
TCGA-D1-A0ZQ-01A-11R-A118-07	1.38824	3.0692	0.644964	1.82244	0.786178	2.2294	1.63812	1.51959	0.852159	5.96938	5.56891	6.10243
TCGA-E6-A1LX-01A-11R-A14D-07	0.420617	2.54194	1.20251	2.87391	1.1175	1.77594	2.15332	0.485736	2.47249	3.92497	4.36111	5.96604
TCGA-E6-A1LZ-01A-11R-A144-07	1.46142	3.77361	1.45686	1.1139	1.5786	2.83605	3.39483	1.01421	0	3.86795	3.53326	5.98707
TCGA-B5-A1MR-01A-31R-A14D-07	2.73916	5.54138	2.78369	1.36726	3.42304	5.00803	4.58933	3.03019	0.731357	5.41129	0.960808	5.0708
TCGA-SJ-A6ZI-01A-12R-A34R-07	2.56862	4.30491	3.4934	5.59612	2.91263	4.30921	3.05835	1.85989	0.475915	6.66432	5.70082	6.88218
TCGA-B5-A1MS-01B-11R-A22K-07	1.08617	2.40073	0.575409	5.14005	0.139469	2.34758	0.526069	0.850799	0.0919367	4.2907	3.73292	7.3457
TCGA-AP-A05A-01A-11R-A00V-07	0.429	2.58198	0.302875	3.34938	0	0.915177	0.661294	0.222928	0.453544	2.79487	1.61311	5.49336
TCGA-B5-A3FA-01A-11R-A19W-07	2.31281	3.66887	1.14659	4.80292	1.80641	3.25853	2.61831	1.32297	0.622649	7.62745	4.84009	6.63438
TCGA-D1-A17B-01A-22R-A12I-07	1.80826	2.94991	2.10929	2.51569	3.00599	4.22024	2.27837	1.72879	0	7.86228	5.75023	3.09904
TCGA-EO-A22U-01A-11R-A180-07	1.18745	3.26094	1.96355	3.20956	1.53585	2.55545	2.33725	1.31568	0.0319597	3.42324	4.30859	6.8032
TCGA-K6-A3WQ-01A-11R-A22K-07	1.26981	3.45554	0.350497	2.23208	0.412619	2.16659	0.484705	1.09694	0	5.93443	3.2527	7.12597
TCGA-AJ-A2QO-01A-11R-A32Y-07	0.808261	2.15756	1.12161	2.95258	1.14411	2.51099	1.78388	1.23836	0.023894	4.68932	5.83425	6.4813
TCGA-SL-A6J9-01A-11R-A31O-07	2.38162	5.98346	2.7967	0.343351	2.8618	5.00851	3.69764	2.88155	0.0192037	6.92025	2.35394	5.90431
TCGA-AX-A1CC-01A-11R-A137-07	2.96991	4.69096	3.56774	4.16627	3.52582	4.19681	3.96409	3.46186	0.643764	6.1384	3.65394	6.72694
TCGA-D1-A3JQ-01A-11R-A22K-07	1.37	2.54844	1.08168	1.74816	1.00353	3.65321	1.38272	1.35248	0.09815	5.82845	2.1604	7.61796
TCGA-EO-A3B1-01A-12R-A19W-07	1.14333	2.95017	2.14828	0.933119	1.78358	3.91438	2.63075	1.53541	0	6.42434	2.14942	7.52555
TCGA-FI-A2F4-01A-11R-A17B-07	2.34679	4.2553	2.75864	0.536053	2.53921	4.19772	3.79885	2.45072	1.19043	6.94077	3.13932	6.11529
TCGA-DF-A2KU-01A-11R-A180-07	2.05537	6.0054	3.00373	2.16337	3.56823	4.79919	4.48197	2.77448	0	5.72993	2.66189	6.87364
TCGA-DF-A2KZ-01A-11R-A213-07	1.85044	3.18941	1.61829	3.74344	1.02687	2.70719	2.07536	1.26436	2.83311	6.86726	4.20872	6.42733
TCGA-AP-A1DM-01A-21R-A137-07	0.642286	3.76321	1.76082	5.24604	1.57686	1.93787	3.10014	1.06826	2.11863	5.15428	2.72605	6.56602
TCGA-DI-A1NN-01A-11R-A16F-07	1.73717	3.19194	2.12965	1.45012	1.71039	4.74085	2.85366	1.94733	0	7.32963	1.35535	6.20473
TCGA-QS-A8F1-01A-21R-A37O-07	0.116764	2.7689	0.0536674	0.767824	0.075738	1.6248	0.824157	1.12856	0	4.90516	1.0606	5.87948
TCGA-D1-A1NX-01A-11R-A16F-07	1.44212	2.71708	0.617769	1.59158	0.542407	2.56876	1.3809	0.618709	0	6.26554	0.986811	6.54284
TCGA-B5-A3F9-01A-21R-A22K-07	0.729705	2.51589	1.61913	1.60564	0.968865	3.69944	1.1951	1.3313	0.482539	6.22083	3.59756	7.44751
TCGA-BG-A0MH-01A-11R-A118-07	2.13399	2.90649	1.99921	1.93078	1.6959	3.81143	2.88116	2.61233	0.758218	6.1145	4.97054	5.72967
TCGA-AJ-A5DW-01A-11R-A27V-07	1.6792	3.02538	1.97519	0.796099	2.9883	3.42101	2.34699	1.90354	0.253747	5.02985	5.47514	7.23059
TCGA-EY-A1GV-01A-11R-A13S-07	1.49927	2.4683	0.413269	1.46341	0.0941009	2.42188	2.50594	1.56482	0	5.37996	4.5536	4.34058
TCGA-DI-A1BY-01A-21R-A137-07	0.556797	3.5344	1.76549	1.97431	2.15885	2.13086	2.93798	1.04313	0.370834	5.4797	4.21269	5.45676
TCGA-D1-A17L-01A-11R-A12I-07	0.952035	2.08083	0.960141	0.662752	1.52582	2.2756	1.60824	0.499272	1.1131	6.17627	3.19695	4.33758
TCGA-FI-A2D4-01A-12R-A17B-07	0.177344	1.44053	0.591871	0.830985	0.702835	1.70408	0.469157	0.527871	0.687419	3.62142	4.12942	6.51013
TCGA-AP-A056-01A-11R-A00V-07	1.69153	4.33843	2.13921	3.76327	1.43087	4.65006	2.4022	2.87289	0	5.72045	2.44379	6.88744
TCGA-A5-A0GJ-01A-11R-A040-07	0.813032	2.22113	1.48378	2.37373	1.48625	2.15251	2.29696	0.494774	0.0533894	5.23634	2.85906	3.29621
TCGA-AP-A0LP-01A-12R-A104-07	1.41722	2.35341	1.19969	1.34449	1.39715	3.48544	1.76909	0.846955	0	7.0125	2.71728	5.89332
TCGA-BG-A0M7-01A-11R-A040-07	1.03921	2.00712	0.990664	1.51848	1.20589	2.99369	0.951215	0.851919	0.326652	6.5574	6.05851	4.95739
TCGA-D1-A3DH-01A-11R-A19W-07	0.569588	2.20003	0.107956	2.13914	0.122341	1.12393	0.706906	1.16749	0.263996	3.99101	2.6463	7.23498
TCGA-FI-A2D6-01A-11R-A17B-07	2.58796	5.10257	2.0914	0.777956	2.01767	3.88897	3.26962	2.67046	0.178619	4.92059	0.939828	7.43362
TCGA-BK-A6W4-01A-12R-A34R-07	1.81311	3.76462	0.562963	1.36446	0.550605	2.74762	0.696172	2.00709	3.05313	4.17445	4.6918	7.11925
TCGA-B5-A0K9-01A-21R-A104-07	2.00061	2.47046	1.94227	1.02538	2.20824	3.24097	1.41733	1.88268	2.25592	5.92908	4.294	6.56533
TCGA-FI-A2D5-01A-11R-A17B-07	0.898634	2.90435	1.0655	0.790105	1.41094	3.48268	2.15601	1.14835	0.0632268	5.88123	2.59264	6.06507
TCGA-A5-A2K5-01A-11R-A180-07	0.909811	3.60396	1.14867	1.37223	1.42594	3.56534	2.03735	1.61711	0.159887	5.15389	3.49814	6.3432
TCGA-D1-A17F-01A-11R-A12I-07	1.14365	3.20433	1.80995	1.98532	2.32481	3.06975	2.38446	0.706111	2.3975	6.77263	3.67807	5.25
TCGA-A5-A0G9-01A-11R-A040-07	0.738292	1.15368	0.615981	0.901649	0.369048	3.56526	0.561693	0.981633	0.647913	6.24257	3.9408	4.72265
TCGA-BS-A0UA-01A-11R-A118-07	1.55709	2.75568	2.73606	1.58496	2.37055	3.45679	3.59621	1.66403	0.317072	4.90901	3.85882	5.7189
TCGA-FI-A3PV-01A-11R-A22K-07	0.775008	0.73127	0.50853	2.58542	0.295723	0.949572	0.844868	0.263275	0.171719	5.6287	2.85653	6.39579
TCGA-AX-A1CE-01A-11R-A137-07	0.470407	2.55587	1.2286	1.73738	1.27411	2.5277	2.57826	1.42347	0	3.91108	2.64466	6.41749
TCGA-BG-A0YU-01A-21R-A10J-07	0.761626	1.56291	0.713256	0.461005	1.39961	1.87503	0.947704	0.279293	3.99885	4.55165	4.17819	5.67936
TCGA-BK-A13B-01A-51R-A22K-07	0.831229	1.83204	1.58352	1.71778	1.85834	3.52597	1.98225	0.995955	0.993638	5.8911	7.72583	6.93178
TCGA-AJ-A5DV-01A-11R-A27V-07	1.40048	1.14861	0.924936	1.84157	0.889551	3.82073	0.767824	1.25399	1.15898	6.1203	5.65434	7.40527
TCGA-SL-A6JA-01A-11R-A31O-07	0.336055	1.98225	0.417056	2.31133	0.710261	1.68934	0.835439	0.356031	0.725087	3.7975	6.02572	6.72335
TCGA-AX-A1CJ-01A-11R-A137-07	0.690819	2.05631	0.966873	1.01285	1.19011	3.18507	1.36149	0.581303	0.949049	6.37311	3.64991	5.79845
TCGA-AJ-A3QS-01A-11R-A22K-07	2.32855	4.11504	3.0184	2.18653	3.23396	3.91313	3.5647	2.15811	0.0275787	5.35797	3.64105	7.61971
TCGA-AP-A052-01A-11R-A00V-07	1.60231	3.3883	0.657	1.64814	0.62966	2.73926	1.23652	1.64731	0	6.87652	2.63373	6.68919
TCGA-A5-A0GA-01A-11R-A040-07	1.7253	3.42845	1.81077	1.75249	1.41159	2.76322	2.56406	1.35524	1.46367	5.71217	6.60119	6.18661
TCGA-BG-A0MI-01A-11R-A040-07	1.86952	3.53722	0.68921	3.34354	1.88029	3.98445	2.18824	1.1242	0.83374	7.01174	6.20722	5.64568
TCGA-B5-A11P-01B-11R-A14D-07	0.953526	0.595981	0.0558898	3.35095	0.153676	1.4643	0.755315	0.428786	0.448055	5.07285	3.38722	5.17225
TCGA-E6-A2P8-01A-11R-A19W-07	2.44509	4.27261	2.28738	0.220949	2.55496	4.64746	3.78159	2.88155	0.135929	4.847	2.33814	7.12533
TCGA-B5-A11V-01A-11R-A10J-07	0.992551	1.54686	0.531069	1.90716	2.63394	1.96595	1.72159	0.519441	3.62217	4.49387	4.73838	5.93379
TCGA-D1-A1NW-01A-11R-A14M-07	1.81897	3.37391	1.41338	0.993855	1.12677	2.29393	2.35256	1.29766	0.0543623	6.33312	2.31832	6.66242
TCGA-EY-A54A-01A-11R-A27V-07	1.49927	2.2379	1.47311	4.71214	2.6132	4.63646	2.17463	1.9706	0	5.82799	3.4636	7.50654
TCGA-AP-A0LH-01A-11R-A16W-07	1.00511	0.745797	0.505383	0.939076	0.596267	1.94159	0.491802	0.378734	0.765874	6.85343	4.52734	6.29765
TCGA-AX-A1CP-01A-11R-A137-07	1.65965	2.59767	1.51652	1.87472	1.61951	3.88842	2.45033	1.83463	0.582749	6.23934	3.09084	6.73228
TCGA-A5-A0VQ-01A-11R-A104-07	1.17651	1.9836	1.03393	2.9189	2.01368	2.12879	2.17066	0.580242	1.36081	5.73657	5.2794	5.83543
TCGA-BS-A0TJ-01A-11R-A104-07	1.66689	3.58718	2.33948	2.86213	2.09356	3.08741	3.4762	2.06874	0.0554733	3.46774	5.63359	6.68527
TCGA-FI-A2F8-01A-12R-A17B-07	1.27727	3.00076	1.24422	3.75708	1.26045	2.23863	1.44414	1.58289	0.154583	5.65335	3.21855	6.10371
TCGA-BG-A0MG-01A-21R-A104-07	1.14744	2.26	0.298072	4.27451	0.246834	2.98198	0.131194	0.989357	0.0847446	6.65246	4.19424	6.64404
TCGA-BG-A0M8-01A-12R-A104-07	1.00949	2.99105	1.60876	1.52231	2.20836	3.09614	2.29311	1.37479	0.968275	5.26913	3.19229	4.32415
TCGA-D1-A1O8-01A-11R-A14D-07	2.59758	5.18264	2.70095	0.46634	4.19882	4.56852	4.21532	2.16903	0.0436245	5.61376	2.91808	5.29107
TCGA-D1-A1NU-01A-11R-A14D-07	1.78027	3.68077	1.30918	1.314	0.995086	3.063	1.70739	1.45838	0	6.2671	2.99415	6.79974
TCGA-D1-A16D-01A-11R-A12I-07	1.24623	1.35659	0.400975	3.72194	0.382833	3.36667	0.601221	1.04949	0.609188	6.211	5.17662	5.62765
TCGA-QS-A744-01A-11R-A34R-07	1.33004	2.10121	0.193078	2.80735	0.113034	1.23714	0.187261	2.25595	1.00267	4.72203	3.75319	7.17744
TCGA-BG-A0M0-01A-11R-A104-07	0.376846	1.24147	0.215492	0.476226	0.29772	0.938323	1.03752	0.0709388	1.24768	5.30861	2.06108	6.30847
TCGA-AJ-A8CW-01A-11R-A37O-07	1.75245	3.28105	2.39539	2.03238	2.29234	3.58383	3.03916	2.0063	1.07032	5.39103	6.50303	7.45902
TCGA-B5-A1MX-01A-11R-A144-07	1.3667	3.38557	2.00414	2.4271	2.21611	3.26978	2.22432	1.6819	0.0859685	5.96922	5.57151	6.19871
TCGA-A5-A0GI-01A-11R-A040-07	0.82725	2.59694	1.37072	3.5304	1.34562	2.27834	2.05175	0.522056	1.63487	5.4931	4.91656	5.32484
TCGA-AX-A3FW-01A-11R-A22K-07	0.771632	1.53675	0.667756	0.422771	1.10796	1.41916	0.339479	0.518132	0.31429	4.3457	3.62014	7.47532
TCGA-D1-A0ZS-01A-11R-A118-07	0.644964	2.23413	0.529671	0.376735	0.444349	2.45578	0.576087	0.661658	0.1595	4.79202	3.28232	7.51214
TCGA-AX-A1CI-01A-11R-A137-07	0.768756	1.05235	0.269392	1.03005	1.47985	1.13225	3.1355	0.132774	1.82081	4.50127	4.30662	4.94197
TCGA-BS-A0TA-01A-11R-A104-07	2.80698	7.8759	4.74727	1.48656	4.45299	6.42871	6.45187	2.91194	0	7.04419	2.68755	6.53758
TCGA-EY-A1GC-01A-11R-A13S-07	1.5216	3.06418	2.31275	0.955908	1.75711	4.04291	3.12573	2.04352	0.0399806	4.65709	2.94216	5.70005
TCGA-D1-A15V-01A-11R-A118-07	1.63775	3.85866	2.04411	4.49194	1.50116	3.17935	3.18169	1.86651	0.117429	5.14688	3.28678	7.10561
TCGA-D1-A168-01A-31R-A12I-07	1.20195	1.04061	0.218099	0.194213	0.431249	1.18682	0.671293	0.545771	0.0532504	4.51978	4.97442	3.52277
TCGA-AP-A0LF-01A-11R-A118-07	1.07272	5.86292	2.51427	0.382169	2.50353	3.67762	4.02653	1.25453	0	3.92575	2.30839	5.10139
TCGA-A5-A1OF-01A-11R-A14D-07	2.54851	5.04624	3.18118	1.74691	3.73469	4.66705	4.4961	2.2549	0.0561673	6.84715	4.10026	5.26703
TCGA-D1-A2G5-01A-11R-A17B-07	1.27143	2.61753	0.94703	1.24215	0.597889	2.16034	0.924784	0.827494	1.67252	5.50893	4.98144	6.47076
TCGA-EY-A210-01A-11R-A157-07	2.3913	5.47009	2.49008	0.437867	1.76821	4.55857	4.04718	2.80902	0	5.99401	2.16794	6.89873
TCGA-BG-A221-01A-21R-A157-07	3.09962	5.36586	2.5079	1.74863	2.04362	4.08438	3.88658	1.96262	1.36894	7.20989	4.66564	5.89278
TCGA-AP-A05J-01A-11R-A00V-07	0.269392	0.814591	0.164915	1.96469	0.198871	0.890019	0.323428	0.230695	0	5.47446	0.951961	5.70775
TCGA-FI-A2F9-01A-11R-A17B-07	0.2929	2.61925	0.16543	2.89433	0	1.84447	0.770279	0	0	2.57347	0.767824	5.13643
TCGA-B5-A3FD-01A-11R-A19W-07	0.467905	1.51516	0.546561	0.440527	0.328607	2.90223	0.636636	0.669752	0.0295589	5.46532	4.59985	7.24335
TCGA-FI-A2D2-01A-11R-A17B-07	0.847356	1.78689	0.418892	2.26526	0.468323	3.11532	0.424922	0.849199	0	5.82561	2.259	5.90692
TCGA-AX-A0IZ-01A-11R-A118-07	2.25517	5.00496	2.9653	1.90254	2.43667	3.36034	4.62053	1.90462	0.903732	7.20593	5.00268	6.41493
TCGA-EY-A549-01A-11R-A27V-07	1.53222	2.01496	1.97026	1.97512	2.34036	2.64695	2.08417	1.29449	1.11716	4.97249	5.69679	6.4108
TCGA-EO-A3KW-01A-11R-A22K-07	1.52947	3.04553	2.27092	3.02082	1.6841	4.04152	1.76005	1.48166	0.0233263	7.62273	3.25998	7.73409
TCGA-AP-A054-01A-11R-A16W-07	1.97614	3.96052	1.58573	0.11023	1.10581	2.67211	2.87509	0.744936	0.935837	2.46127	1.31446	7.8169
TCGA-AX-A3G3-01A-11R-A213-07	2.48473	6.27562	2.98867	1.30755	3.36014	5.0816	4.15206	3.17212	0.108892	6.42776	2.54134	6.74075
TCGA-D1-A1NS-01A-11R-A14D-07	0.797096	1.27292	0.616358	3.74356	0.590434	2.69115	0.69537	0.289834	0.863621	6.33178	4.58306	5.79419
TCGA-AX-A0J1-01A-11R-A040-07	1.39182	4.01356	2.69526	2.02016	2.35482	3.70108	2.57609	1.74812	1.80991	3.91246	4.24134	6.69691
TCGA-D1-A16F-01A-11R-A12I-07	1.65938	2.00885	0.763157	4.21729	0.433173	2.64381	0.727006	1.3158	0.932137	6.52771	6.15642	5.64663
TCGA-B5-A11Z-01A-11R-A10J-07	1.20652	1.96285	0.778377	2.91177	1.1514	2.01035	2.01675	0.828794	1.59617	4.75332	5.64222	5.9338
TCGA-EY-A1GM-01A-12R-A14D-07	1.4665	1.82896	0.652418	1.31875	0.541713	2.21515	3.08867	0.426211	0	5.46687	3.63145	6.32741
TCGA-FI-A2D0-01A-11R-A17B-07	1.83863	3.76636	1.72992	2.53297	1.91453	2.34664	2.42618	1.2587	0.424385	6.25984	3.73422	6.15417
TCGA-AP-A053-01A-21R-A00V-07	1.73609	2.28992	1.1853	5.03093	0.886589	1.97464	1.12506	1.10715	0.201759	5.62571	2.78981	6.94875
TCGA-AJ-A3BH-01A-11R-A19W-07	1.64584	3.71861	2.64402	3.33455	2.06812	3.68774	3.09036	1.78044	0.0392788	4.27457	3.05653	6.88667
TCGA-B5-A11H-01A-11R-A118-07	2.614	4.78651	2.58494	1.19175	2.52629	3.77482	3.73386	2.73257	0.711407	6.41655	3.90357	6.17937
TCGA-EY-A1GU-01A-11R-A13S-07	1.68643	1.13868	0.868924	2.67879	0.817869	3.19747	1.73777	0.788352	0.455123	6.22631	5.15495	6.24246
TCGA-BG-A0MQ-01A-11R-A104-07	0.790021	1.62082	0.300299	1.12095	0.318461	2.29119	0.116365	0.283685	1.01014	4.28317	1.77513	6.17436
TCGA-AJ-A3BF-01A-11R-A213-07	1.09882	2.50172	0.994362	1.72312	1.12446	2.36634	3.7659	0.946506	0.0768327	5.95084	3.00319	7.34231
TCGA-PG-A914-01A-11R-A37O-07	1.32797	2.86829	1.72949	0.544288	1.58342	3.18455	1.76583	0.86267	0	5.06943	1.65535	6.43529
TCGA-AJ-A23N-01A-11R-A22K-07	1.30059	2.48091	1.80504	3.97354	1.38134	4.26	1.46681	2.73327	0.0285692	5.48627	1.38598	7.6553
TCGA-BS-A0U5-01A-11R-A109-07	0.871607	1.3058	0.681944	5.43874	0.967611	2.40239	0.604166	1.3297	0.319387	5.98567	4.65521	6.77666
TCGA-BG-A3PP-01A-11R-A22K-07	0.667211	3.52515	1.03161	0.951439	1.23542	2.81586	0.97078	1.27715	1.10192	4.25607	1.21767	7.36703
TCGA-A5-A0R9-01A-11R-A104-07	1.02659	2.97728	1.60895	2.54996	1.51283	3.16334	2.41789	1.4918	0	6.51988	3.75139	6.26607
TCGA-BK-A0CC-01A-21R-A16W-07	1.51137	1.66767	0.303459	0.451435	0.602267	2.50713	2.36583	0.88495	0	3.09427	1.0825	6.2538
TCGA-BG-A187-01A-11R-A12I-07	0.838831	1.46822	0.869714	2.18536	1.48238	2.51266	1.17556	0.374066	0.447315	6.67036	4.61532	3.73005
TCGA-AP-A1E1-01A-11R-A137-07	2.23423	3.26984	1.96333	2.9297	2.22971	3.12659	3.1935	1.61655	1.91987	6.48268	5.3742	6.69745
TCGA-AX-A2HA-01A-12R-A18M-07	1.51086	3.00346	1.65434	0.920293	2.17188	2.54142	2.33248	0.521151	0.993348	4.56124	4.76516	5.21663
TCGA-AP-A05D-01A-11R-A00V-07	1.47949	3.53943	1.02247	3.15937	0.719665	3.72242	1.36407	0.973207	0	6.76064	2.47664	5.0127
TCGA-B5-A0KB-01B-11R-A14D-07	1.4916	2.70752	1.25568	2.53404	1.00159	3.74122	0.927896	1.96536	0.106214	7.14638	5.01529	5.81492
TCGA-BS-A0TE-01A-11R-A104-07	1.45043	3.14582	1.91468	0.384934	0.989575	2.88801	2.17645	0.40621	5.45846	5.41189	5.52305	6.13204
TCGA-AX-A0J0-01A-11R-A109-07	1.97809	4.14156	1.48419	2.04541	2.18152	2.88096	2.48723	2.06278	0	5.35607	2.48617	7.25934
TCGA-EC-A24G-01A-11R-A16F-07	1.14789	3.75552	2.67313	2.86088	2.27917	3.38394	3.16622	1.56482	1.44589	6.38858	4.69755	6.08399
TCGA-AJ-A3BK-01A-11R-A19W-07	1.43285	3.32396	1.91514	3.041	1.89728	4.03008	3.19535	1.15737	0.0330882	7.20992	4.15146	7.22093
TCGA-AX-A1CK-01A-11R-A137-07	0.389126	1.53978	0.073409	3.58884	0.531868	0.481299	0.814099	0.177216	0.0455828	2.52785	4.67179	5.48926
TCGA-AP-A1DP-01A-11R-A137-07	1.06261	1.40403	0.315914	1.8235	0.521453	2.40414	0.616546	0.881978	0.293724	5.56009	5.18193	5.96529
TCGA-B5-A121-01A-31R-A118-07	1.21313	1.34767	0.732226	1.08909	0.540226	2.61937	1.40898	0.542803	0.813278	6.5397	2.91795	6.6502
TCGA-EY-A5W2-01A-11R-A31O-07	0.8024	3.81329	1.78018	0.742351	2.01496	3.14434	2.93866	1.41992	0.598746	4.31831	3.47617	6.80666
TCGA-AX-A3FT-01A-11R-A22K-07	2.1615	6.40184	3.8978	2.3162	2.93416	4.98308	5.71615	2.38317	0.0234683	4.88855	1.2416	7.17617
TCGA-AP-A0L8-01A-11R-A040-07	0.530071	2.62593	0.607958	5.78218	0.438399	2.44581	0.902884	0.584963	0.243913	3.41363	0.910733	6.41674
TCGA-AX-A2HJ-01A-11R-A17B-07	1.12188	3.23992	1.55665	1.92683	2.03214	3.11783	2.26918	1.67636	1.05568	4.99708	4.06703	6.75722
TCGA-BG-A0MC-01A-21R-A040-07	1.04893	1.66848	0.948825	3.0763	0.994942	2.76082	2.08498	0.493442	1.27274	6.16259	3.04056	4.06352
TCGA-AJ-A3IA-01A-11R-A213-07	1.7205	4.22858	1.8134	0.493442	1.74911	3.91291	2.37122	2.0378	0.171591	5.56348	1.66357	6.95879
TCGA-B5-A0JV-01A-11R-A104-07	1.47114	1.64316	1.06447	1.5037	1.54745	2.5675	1.41175	0.832688	0.417488	5.60996	5.19928	6.34249
TCGA-EO-A3AS-01A-11R-A19W-07	1.38819	1.98218	0.47467	3.25972	0.332049	3.221	1.63807	2.11026	1.55636	4.73923	5.25327	6.88117
TCGA-A5-A0GE-01A-11R-A16W-07	0.805292	2.10839	1.5567	1.74037	1.28386	2.17162	1.36334	0.80587	1.29101	6.02389	3.43772	6.34703
TCGA-KP-A3W1-01A-11R-A22K-07	2.49838	5.28586	2.77163	0.948003	3.26252	4.25569	4.54283	2.29337	0.0180644	4.95469	3.05785	5.56639
TCGA-AP-A05O-01A-12R-A118-07	1.43323	3.41608	1.3191	1.03485	0.76511	4.00622	2.21064	1.7035	0.0535284	6.87591	4.83471	6.58598
TCGA-AX-A2HC-01A-11R-A17B-07	0.629287	2.42404	0.257252	1.40452	0.318461	2.34267	0	0.626019	1.86461	2.58921	0.3639	6.86851
TCGA-DI-A2QU-01A-11R-A18M-07	0.380064	1.02984	0.367818	0.521955	0.319618	1.84326	0.630685	0.485427	0	3.54784	3.08554	5.80112
TCGA-PG-A7D5-01A-11R-A34R-07	1.54488	2.53087	1.1335	1.86916	0.772308	2.56206	1.66334	0.979513	0.0263043	4.55494	1.8779	7.40981
TCGA-EY-A1GT-01A-11R-A13S-07	1.0624	1.6277	0.371392	5.35637	0.162726	1.87373	0.572793	0.795268	2.55491	6.22674	4.21105	6.42053
TCGA-D1-A176-01A-11R-A12I-07	1.5636	2.20308	1.38791	3.01822	0.569977	2.76765	1.84623	0.804054	0.7376	6.69433	5.39508	5.11036
TCGA-AX-A0IW-01A-11R-A040-07	0.944259	3.31544	0.809991	1.92516	0.601601	2.23073	2.68513	1.07437	0.131985	6.11128	2.03249	5.98136
TCGA-BG-A0MU-01A-11R-A104-07	1.51944	1.22546	0.8118	2.27917	2.15062	2.65178	3.8093	0.880411	1.24056	5.69795	5.61167	5.11549
TCGA-B5-A11X-01A-11R-A10J-07	1.39105	3.6098	2.15432	0.408277	3.53491	3.4999	4.81467	1.74906	0.0441843	5.752	1.87653	5.81339
TCGA-AJ-A3EM-01A-11R-A213-07	0.450697	1.30976	0.0663992	0.856946	0	1.24031	0.14091	0.235114	0.120219	3.88984	2.69261	7.56693
TCGA-PG-A5BC-01A-12R-A27V-07	0.615134	1.34755	0.918997	1.82936	0.840121	1.90389	1.45801	0.266397	0.469052	5.11029	3.06943	7.01938
TCGA-D1-A15W-01A-11R-A118-07	1.88667	2.20992	1.33125	5.09909	1.18008	3.25538	1.71813	1.27364	1.92516	6.34589	5.78967	6.16273
TCGA-D1-A17N-01A-11R-A12I-07	1.15342	3.04724	1.08943	3.20983	2.56811	2.83011	4.02929	0.540027	0.103397	7.48756	3.35842	3.2833
TCGA-BS-A0TI-01A-11R-A104-07	1.9621	3.86039	1.61174	2.18285	1.11803	3.68847	2.73851	1.34761	2.82181	7.57727	2.82	5.72556
TCGA-BG-A18C-01A-11R-A12I-07	1.06578	2.46684	1.02595	1.57095	1.60507	2.9286	1.67794	0.846874	0.243547	6.02163	4.16635	5.7745
TCGA-AX-A1CA-01A-12R-A137-07	1.04271	4.73613	1.43055	0.783666	1.45644	2.15306	3.39147	0.494979	0.104873	5.72083	2.56262	5.45965
TCGA-B5-A0K3-01A-11R-A040-07	0.574053	2.24902	0.688941	2.37823	0.342555	3.08743	2.58294	0.372729	0	6.6038	0.951588	5.19103
TCGA-BS-A0U8-01A-11R-A104-07	0.642193	3.07226	1.42256	4.23037	1.48218	1.79485	2.14307	0.921741	1.08685	3.60574	4.85398	6.39995
TCGA-D1-A15X-01A-11R-A118-07	4.80765	5.10021	3.03104	1.10353	2.62856	3.84018	4.00553	2.33617	0.0486547	7.52278	3.2634	5.45106
TCGA-AX-A06H-01A-11R-A118-07	1.53511	4.67466	3.89295	2.09024	3.08773	3.44951	3.98357	1.91907	0.0492125	5.76235	4.94061	6.50368
TCGA-EO-A22X-01A-11R-A180-07	1.36519	4.674	1.56013	5.74382	2.03671	4.27417	1.70323	2.01353	0.831472	3.99141	5.35579	7.59528
TCGA-A5-A0G5-01A-11R-A040-07	2.66846	5.14193	3.40175	0.214498	3.61055	4.68302	4.86347	3.50118	0	4.93611	3.3764	3.76281
TCGA-B5-A11R-01A-11R-A118-07	1.89072	2.94458	2.21061	0.861717	2.25635	2.9047	2.33116	1.5007	0.0633649	5.6491	3.9954	7.1755
TCGA-BG-A0MK-01A-51R-A19W-07	0.989139	1.47633	1.27387	1.23493	1.68621	2.78385	1.7389	0.5655	0.830174	6.56165	4.20946	6.13422
TCGA-D1-A1NZ-01A-21R-A14D-07	1.81541	3.02912	2.56135	1.74226	1.9601	2.96628	3.1142	1.6339	0.554343	6.7922	3.16073	6.28854
TCGA-D1-A17R-01A-11R-A12I-07	0.965027	1.10554	0.25411	3.39579	1.22663	2.04446	1.20508	0.807767	0.871371	6.30014	5.51852	4.05323
TCGA-AP-A0L9-01A-11R-A040-07	1.59517	2.78839	0.405557	1.20119	0.577924	2.6349	0.587653	1.75894	0.0564448	5.02172	2.89039	6.31359
TCGA-AX-A1C5-01A-11R-A137-07	1.54042	2.20514	0.652785	4.07658	0.747173	2.0424	1.16761	1.24689	0.121679	6.11285	6.4588	5.9577
TCGA-B5-A1MZ-01A-11R-A144-07	2.13468	2.44636	2.45041	2.21869	2.68374	4.06602	2.28555	1.63882	2.28357	5.70042	6.00108	6.07972
TCGA-B5-A11I-01A-11R-A10J-07	2.72914	4.82007	2.66471	0.721591	1.99946	4.86565	2.47363	3.26159	0.063779	7.34525	1.55778	6.85683
TCGA-KP-A3W0-01A-21R-A22K-07	1.32872	2.62377	2.03945	0.52707	1.86219	4.09424	2.12251	1.58808	0.44869	5.13404	2.84404	6.70487
TCGA-AX-A3G8-01A-11R-A22K-07	0.269871	1.80269	0.491083	0.915177	0.382723	0.822934	0.550901	0.111298	0	5.06324	4.52831	6.49632
TCGA-BS-A0UT-01A-11R-A104-07	0.773996	2.4805	0.131985	0.592062	0.6277	1.89685	2.94034	1.48481	0.979586	5.42993	4.20683	5.69436
TCGA-B5-A11J-01A-11R-A118-07	1.6707	2.18881	1.62307	1.00569	1.47591	2.58311	2.05485	1.30772	0.346872	6.53489	5.61	6.1249
TCGA-AX-A05Z-01A-11R-A00V-07	4.16895	5.5388	3.32287	2.14026	3.15235	4.42477	4.13344	1.56389	0.190678	7.20753	5.28593	4.15005
TCGA-AP-A05P-01A-11R-A16W-07	0.777451	2.11843	1.146	4.65505	0.543001	2.39569	1.23094	0.660655	0.410558	5.61234	3.57181	6.76957
TCGA-BG-A18B-01A-11R-A12I-07	1.98758	4.25917	2.45328	1.9358	3.58576	3.63404	2.79088	2.05269	1.48166	4.86213	5.37636	6.13932
TCGA-B5-A1MW-01A-11R-A32Y-07	0.92136	2.80904	0.331591	1.03069	0.275126	1.83455	0.716596	1.17849	0.470927	5.8554	4.37453	7.88459
TCGA-B5-A1MV-01A-31R-A14D-07	0.947404	1.62863	0.471656	2.84386	0.557582	2.86515	0.892119	0.758644	0.913416	6.20425	4.90602	6.53122
TCGA-B5-A3FH-01A-11R-A19W-07	1.55518	2.16459	1.43771	1.24598	1.24086	2.39152	0.899098	0.602932	0.416191	5.39611	5.92211	6.47745
TCGA-EO-A1Y8-01A-11R-A157-07	1.00267	2.48429	0.397584	1.80859	0.311271	1.64436	1.07451	1.40185	0.800413	4.7476	2.25598	6.6503
TCGA-EY-A1GX-01A-12R-A13S-07	0.512277	1.70275	0.0654344	1.25834	0.0742314	0.594549	0.075738	0.380729	0.163241	3.62059	5.82951	6.68896
TCGA-D1-A0ZV-01A-11R-A10J-07	1.34039	2.56954	1.75262	1.51425	1.04614	4.51051	2.19248	1.14065	0.670659	7.21836	4.05058	5.94042
TCGA-DI-A1C3-01A-41R-A137-07	0.84326	3.92243	1.91953	1.42702	2.12039	3.35997	3.39995	1.19749	0.234501	5.83773	3.65699	6.15799
TCGA-AX-A0IS-01A-12R-A10J-07	1.25761	1.40152	0.694033	2.86061	1.68446	2.61353	2.02048	0.803227	1.75031	5.25625	6.91858	6.71524
TCGA-BG-A0MO-01A-11R-A040-07	1.47576	2.08396	1.22817	2.67055	0.95509	3.11085	2.49899	1.86987	2.53142	6.01809	6.32238	5.67411
TCGA-AP-A3K1-01A-11R-A213-07	0.591488	1.14991	0.292664	0.623024	0.546759	1.82432	0.36446	0.70558	0.0701145	3.91593	1.12406	6.69292
TCGA-D1-A16S-01A-11R-A12I-07	0.659011	2.57833	0.120086	1.34056	0.57918	1.72413	1.59283	0.675997	0.111165	7.38326	1.89743	6.26345
TCGA-A5-A0VP-01A-21R-A104-07	0.793605	2.64863	1.22138	1.00569	1.29983	2.47137	1.43989	0.251689	0	5.9381	4.09961	5.28944
TCGA-A5-A2K4-01A-11R-A18M-07	1.70823	2.28593	0.996244	1.59412	0.591775	2.27181	1.89414	1.51566	0.185232	5.90586	4.2627	7.17359
TCGA-BG-A0W1-01A-12R-A109-07	0.704341	1.93369	0.47415	0.491699	0.323889	2.75899	0.692874	0.484087	0.177089	6.00665	3.74178	5.62464
TCGA-EY-A72D-01A-12R-A34R-07	0.605968	0.884481	0.221197	1.92516	0.436908	2.30074	0.507008	1.06295	0	3.55195	3.47677	7.00836
TCGA-EY-A1GD-01A-11R-A13S-07	1.07032	2.00292	0.596076	0.928655	0.90589	2.37064	2.59753	0.53456	0.462157	4.20354	6.20862	6.2725
TCGA-AJ-A3NF-01A-11R-A22K-07	1.67884	2.68789	3.24705	2.00457	2.91957	3.72455	2.28591	2.25196	0.873262	6.08166	2.49981	7.70121
TCGA-2E-A9G8-01A-11R-A40A-07	1.68482	3.27101	1.88139	0.579856	2.16604	3.26108	2.04219	1.22934	0.0903115	6.57234	1.79469	6.2932
TCGA-AX-A3FX-01A-11R-A22K-07	0.581014	2.55117	1.05429	1.56516	1.53794	1.92003	0.627513	0.430071	0.23952	3.85139	3.79791	6.55581
TCGA-D1-A0ZU-01A-11R-A10J-07	0.673285	1.76481	0.780478	2.77676	1.42352	1.67884	1.26921	0.754717	2.47441	5.45362	5.69773	6.36632
TCGA-BG-A0VV-01A-21R-A118-07	0.927745	1.44085	0.97475	0.830418	0.62068	2.87326	1.56096	0.336626	1.37161	6.41085	4.4563	6.36045
TCGA-EY-A2OQ-01A-11R-A19W-07	1.68675	2.68053	1.56871	5.12076	0.971369	3.16778	2.29907	1.92342	0	4.92045	0.719753	7.98672
TCGA-AX-A064-01A-11R-A00V-07	0.24732	1.00382	0.105276	1.70991	0.442439	2.19746	0.286645	0.528171	1.44451	4.79431	3.3699	5.83354
TCGA-D1-A17A-01A-11R-A12I-07	1.07361	2.08059	0.935611	0.86584	0.562768	2.02609	0.980976	0.725174	3.31764	5.39167	3.33828	4.90816
TCGA-A5-A0GG-01A-11R-A118-07	1.46032	3.23412	2.37214	0.949647	2.06433	3.49075	2.75702	1.58871	1.03633	7.13668	2.47425	6.45185
TCGA-AJ-A3EK-01A-11R-A19W-07	2.60836	4.28428	2.921	6.85421	3.04207	4.62104	3.79254	3.45038	3.59798	4.31686	4.1965	7.48339
TCGA-EY-A2OP-01A-11R-A19W-07	1.7169	2.62167	1.13409	0.849038	1.22305	2.26736	1.99538	0.502534	1.77733	5.96848	5.43355	7.46489
TCGA-D1-A169-01A-11R-A12I-07	1.05269	2.7935	1.43499	1.90006	2.61546	3.59744	2.38112	1.05596	0.0511633	6.47426	4.87999	3.22086
TCGA-B5-A0JY-01A-11R-A104-07	0.841812	3.86586	1.7215	3.2397	1.64584	4.05796	2.3542	1.41841	0.198997	4.41518	6.76588	6.10066
TCGA-D1-A175-01A-11R-A12I-07	0.868687	2.25553	1.27864	0.437441	1.40545	1.73296	1.27733	0.962512	1.42535	3.07229	4.4608	6.42991
TCGA-D1-A1O7-01A-11R-A14D-07	1.47876	2.09271	1.36843	1.97332	0.934479	2.41172	1.43066	0.557484	1.62522	7.13833	3.82142	6.64854
TCGA-BS-A0TC-01A-11R-A104-07	0.813443	1.60231	0.692874	5.50531	0.965396	2.42648	0.862828	0.527271	1.72583	6.8207	3.82981	5.23248
TCGA-BS-A0TG-01A-32R-A16W-07	1.67699	3.1896	0.693766	4.42404	1.11889	3.10635	1.6565	1.3191	0	6.5304	5.14993	5.63413
TCGA-AJ-A3NC-01A-11R-A22K-07	1.2673	1.36933	0.602742	3.56972	4.45399	2.43701	3.11974	1.03576	0.741489	6.26411	5.04203	6.93836
TCGA-BG-A0VX-01A-11R-A118-07	1.70832	3.87304	1.9812	3.2766	2.31464	3.64105	3.3424	1.039	0	6.55938	4.46641	6.39293
TCGA-B5-A5OD-01A-11R-A31O-07	0.778713	3.09392	1.45591	0.187894	1.64639	3.83018	2.00137	1.25181	0	5.3457	0.833092	7.33949
TCGA-E6-A8L9-01A-21R-A37O-07	1.65865	4.53343	1.47928	8.0269	0.840201	3.70328	1.95271	1.8759	1.13001	5.48019	2.79412	6.70469
TCGA-PG-A916-01A-11R-A37O-07	0.990156	1.74175	1.12823	0.861797	2.34735	2.68486	1.14026	0.614663	0.381173	5.90895	5.54501	6.74463
TCGA-A5-A0GV-01A-31R-A16W-07	0.541713	1.13172	0.118227	2.35084	0.473839	1.13626	0.8024	0.279531	2.8431	5.60339	4.19329	6.27548
TCGA-B5-A1MU-01A-11R-A13S-07	3.09116	4.87472	1.6708	4.94155	1.79098	4.49355	2.55819	3.52862	0	6.96622	1.87086	6.49613
TCGA-AJ-A2QM-01A-11R-A18M-07	1.19893	1.11177	0.139993	2.41172	0.1149	1.78998	1.15497	1.70554	1.30923	6.25561	4.39554	6.2888
TCGA-D1-A161-01A-11R-A118-07	1.11743	2.49416	0.888383	1.93467	1.44015	2.517	1.60886	0.652509	1.12922	7.11013	4.88066	6.2779
TCGA-BS-A0UL-01A-11R-A109-07	1.7162	4.26715	2.75084	1.24932	2.77256	3.05158	3.47436	1.76867	0.263996	5.77417	4.70619	6.08299
TCGA-BG-A2L7-01A-11R-A18M-07	3.00484	4.17291	2.79917	2.06471	2.26505	4.15066	4.18809	2.12092	0.808261	6.37841	2.10444	6.57022
TCGA-AP-A0LS-01A-11R-A14D-07	1.02105	3.43162	1.7635	3.401	1.98699	2.58566	2.74347	1.3589	0.0896337	3.62976	4.79491	6.82573
TCGA-AX-A05S-01A-11R-A00V-07	1.11123	2.76409	1.15685	0.839718	1.04306	2.87967	1.39155	1.084	0.350497	6.07587	4.20581	5.84716
TCGA-D1-A16Q-01A-12R-A12I-07	1.02737	3.29672	1.06881	2.47132	3.22487	2.65801	4.03976	0.692606	0.540027	6.70449	3.19456	5.38239
TCGA-B5-A11G-01A-13R-A118-07	0.790689	3.86319	1.37846	0.217851	1.41354	1.65938	2.78622	0.792439	1.05568	6.63695	3.50139	4.8374
TCGA-BG-A2AE-01A-11R-A16F-07	2.7479	4.10859	2.73723	6.23129	1.99103	4.14885	4.02225	1.98808	1.19276	6.41051	2.31264	5.88543
TCGA-D1-A16R-01A-11R-A12I-07	1.46676	3.08228	1.20708	2.99433	1.75292	2.87127	3.49946	1.39988	2.12635	6.70921	5.37855	5.43295
TCGA-B5-A0K8-01A-11R-A14M-07	1.04355	2.61231	1.71673	1.76753	1.03097	2.44255	2.03319	0.608525	0.17479	5.51115	2.17037	6.19033
TCGA-EY-A4KR-01A-11R-A27V-07	2.69428	4.53427	2.70126	1.80438	2.57024	4.61334	3.42016	3.12418	0.0340748	6.36367	2.88069	7.00113
TCGA-AP-A0LJ-01A-11R-A040-07	1.21325	1.52296	0.858458	2.15549	1.96081	3.09029	2.87717	0.593688	0.643949	7.05954	3.90698	4.76678
TCGA-AJ-A3NH-01A-11R-A22K-07	0.86584	3.20975	0.429429	4.32795	0.117163	1.97457	1.06571	0.696172	0.264236	5.05826	2.91006	6.94911
TCGA-BK-A6W3-01A-12R-A34R-07	2.7536	4.4675	3.08258	3.60192	3.37468	4.67767	3.71846	2.65311	2.63413	6.61176	6.23373	6.76148
TCGA-AX-A3FZ-01A-11R-A22K-07	0.256044	1.1606	0.16633	0.263515	0.0354832	1.5945	0.235727	0.545178	0.903038	1.54918	1.18884	7.73934
TCGA-EO-A3AY-01A-12R-A19W-07	2.2784	5.84152	2.08362	0.790272	2.51144	3.75597	3.74823	1.52517	0.0843364	8.09495	3.4501	6.39242
TCGA-D1-A17Q-01A-11R-A12I-07	0.887915	1.53142	0.71352	0.699019	1.46373	1.75899	1.26891	0.413052	0.267236	6.51966	3.62121	4.49704
TCGA-A5-A1OK-01A-11R-A14M-07	1.25338	2.46108	0.622274	1.75745	0.437441	3.42692	0.733528	0.91311	0.881273	6.15698	5.07614	6.03633
TCGA-D1-A0ZR-01A-21R-A10J-07	1.39215	0.674099	0.377179	2.39671	0.511266	1.70788	0.591009	0.321351	0.756426	6.02714	2.72816	6.1583
TCGA-AP-A05H-01A-11R-A00V-07	0.159112	1.95371	0.143916	2.60706	0	1.0314	0.383608	0.0918014	0	4.22627	2.32645	4.17927
TCGA-BG-A0LW-01A-11R-A16W-07	1.22903	1.56428	0.557876	3.80465	5.57298	2.81809	2.42983	0.960512	2.30384	5.85275	5.34657	5.75331
TCGA-EO-A1Y5-01A-11R-A157-07	1.71651	4.25265	2.56606	1.60966	1.98043	4.56518	3.38531	2.1154	0	7.17791	2.14473	7.08235
TCGA-EY-A1GQ-01A-21R-A13S-07	0.317304	1.53311	0.582845	0.485015	0.75446	1.95944	0.690104	0.294782	3.8496	3.72473	4.3172	6.03221
TCGA-A5-A0GW-01A-11R-A16W-07	2.11975	5.01228	3.24228	1.0732	3.49092	3.76632	4.05613	2.0467	0.0399806	5.66595	3.95909	6.6862
TCGA-AX-A2H4-01A-21R-A18M-07	2.30132	4.79583	3.02239	1.51874	3.45182	4.64593	3.98448	2.59903	0.0485152	4.49005	3.12928	5.30641
TCGA-D1-A17D-01A-12R-A12I-07	0.784336	1.33033	0.60985	0.567351	0.998773	2.59103	1.7066	0.197111	0.193835	6.75338	5.42635	3.79623
TCGA-DF-A2L0-01A-11R-A180-07	0.825948	3.87029	0.497842	1.10822	1.49994	3.28638	0.190046	0.934026	0.181675	6.76896	1.92277	4.95797
TCGA-A5-A7WK-01A-11R-A34R-07	1.23192	2.0432	0.370388	3.20383	0.513794	2.55459	0.654802	1.1169	0.907429	5.5244	3.3672	6.03648
TCGA-B5-A0JS-01A-11R-A104-07	0.962586	2.82157	2.03959	3.03724	2.38073	3.92459	1.75335	1.07403	1.41652	6.19586	5.73428	5.84977
TCGA-FI-A2CX-01A-11R-A17B-07	5.10282	6.16258	4.40319	3.44783	4.40769	6.44093	4.85081	5.31182	3.4872	6.72159	4.87363	4.84767
TCGA-D1-A1O0-01A-11R-A17B-07	0.990519	2.99204	0.303225	0.709644	0.140648	2.10739	1.17255	0.53665	0.136979	6.93351	5.61463	6.49848
TCGA-BG-A0M3-01A-11R-A104-07	0.41045	1.53889	0.423847	0.996461	0.571434	1.77749	0.673647	0.279531	3.78236	5.06792	5.16608	5.66742
TCGA-B5-A0K0-01A-11R-A16W-07	1.99154	4.39033	2.96427	2.00432	6.12976	3.69598	5.73117	2.13146	0.372952	5.88883	5.07117	6.04723
TCGA-A5-A3LP-01A-11R-A22K-07	0.824238	2.81289	1.345	1.01293	0.543199	3.08885	1.72491	1.30293	0.0494914	3.63491	6.58236	5.8995
TCGA-AX-A3G1-01A-11R-A22K-07	2.25184	3.97519	2.28182	0.97944	2.08004	3.09395	2.36244	1.55611	0.22132	5.61368	5.27962	6.64152
TCGA-B5-A0K2-01A-12R-A104-07	0.963178	3.1414	2.46587	1.29831	1.52692	4.21044	2.50609	1.54325	0.465922	6.22878	2.98579	6.36223
TCGA-D1-A17S-01A-11R-A12I-07	0.622087	0.838024	0.171847	1.44932	0.443501	1.54518	0.545079	0.212134	0.268075	5.5014	3.65755	4.56111
TCGA-AX-A06L-01A-11R-A118-07	0.953452	3.65647	1.2652	2.16037	1.92467	2.74902	2.34395	1.55257	0.720278	6.23575	3.95073	5.55429
TCGA-B5-A11S-01A-11R-A118-07	1.13304	1.32025	0.975043	1.64699	1.54042	3.44211	0.831229	0.905659	1.57526	6.0487	4.48565	6.63279
TCGA-D1-A0ZO-01A-11R-A118-07	2.23321	3.10353	2.61464	0.388906	2.12635	2.77733	2.80314	1.67536	0.489646	6.39541	5.43097	5.97492
TCGA-D1-A103-01A-11R-A10J-07	1.79298	2.79863	1.76977	5.06886	2.31849	3.10123	1.80579	1.52185	0	7.2689	5.92624	6.08988
TCGA-BK-A139-01A-11R-A118-07	1.83184	2.71745	2.37498	1.15484	1.95632	4.16165	2.36466	2.34358	0	4.6186	4.10666	5.56241
TCGA-D1-A15Z-01A-11R-A118-07	1.02581	1.53117	0.349931	5.47578	3.89943	2.8946	3.67986	0.858061	0.243913	6.1018	2.78937	6.62835
TCGA-AP-A059-01A-21R-A118-07	3.48523	6.47541	4.17801	3.40293	3.15481	4.99982	5.22458	2.68762	0	6.99934	3.9748	6.51374
TCGA-KP-A3VZ-01A-11R-A22K-07	1.12294	2.95665	1.301	0.444455	0.774502	2.29772	0.786764	0.36087	0	4.72338	1.05353	7.10025
TCGA-EY-A214-01A-12R-A157-07	1.21388	1.98419	1.25363	1.61659	1.47643	3.12941	1.91705	1.3376	0	6.13921	5.04848	6.1459
TCGA-EY-A1GS-01A-11R-A13S-07	0.937947	1.66667	0.245252	0.368377	0.159887	2.78559	0.504468	0.648189	0	6.54762	4.29313	5.25056
TCGA-EY-A1GF-01A-11R-A13S-07	2.20245	3.28515	2.82528	1.19654	3.23312	3.4734	2.53129	2.31947	0.311503	3.78484	4.92038	6.72004
TCGA-BG-A0M2-01A-11R-A104-07	1.03633	2.1737	1.41181	2.50726	1.72496	1.7899	1.88986	0.639603	1.46279	5.39295	3.41772	5.78684
TCGA-AP-A1E3-01A-11R-A137-07	0.864969	3.5612	1.48558	0.50518	1.77454	1.79743	1.91004	0.993493	0.0517201	4.26299	5.84904	6.16409
TCGA-B5-A11L-01B-21R-A13S-07	2.02602	2.73974	1.05012	1.96251	0.876252	3.1258	1.72574	0.899253	0.0453032	5.78026	6.41051	5.43778
TCGA-AX-A2HF-01A-11R-A17B-07	2.31516	3.21011	1.43082	3.84884	1.39386	3.07757	2.85671	1.52446	0	5.46939	0.626019	5.94936
TCGA-DF-A2KR-01A-11R-A180-07	1.13054	1.58429	0.881508	2.70991	1.09869	2.93646	1.22639	1.14111	1.32118	5.31744	5.96826	6.11558
TCGA-SJ-A6ZJ-01A-12R-A34R-07	0.650489	2.62056	0.50853	1.42186	1.17479	2.67618	1.06219	0.954717	0.16877	6.12189	3.56036	6.87915
TCGA-DF-A2KN-01A-11R-A180-07	2.50757	4.80083	3.07149	1.73448	3.20162	5.09309	3.81528	3.10841	1.51142	5.94135	4.00814	7.32847
TCGA-BK-A26L-01A-11R-A16F-07	1.12221	2.64916	1.25332	4.67304	0.902189	4.03206	1.50203	1.76362	0.248292	4.76123	2.29349	6.83192
TCGA-AX-A1C7-01A-11R-A137-07	0.404358	1.83414	0.0464212	0.366252	0.0440443	1.58808	1.70026	0.679063	0	6.58412	0.89964	5.58005
TCGA-B5-A0K6-01A-11R-A040-07	1.36989	2.38073	1.06674	2.12439	1.84659	3.61116	2.32553	0.543001	0.657274	6.72901	4.56984	4.7131
TCGA-AX-A06D-01A-11R-A118-07	1.30188	1.62124	0.540126	4.34635	0.991608	2.8642	1.35152	0.679964	0.0694272	5.47788	3.59672	5.81414
TCGA-AJ-A3I9-01A-11R-A22K-07	0.702746	1.80265	0.66175	0.128821	0.973575	2.81139	0.452912	1.02396	0.159758	4.44768	5.67578	7.24275
TCGA-EY-A548-01A-11R-A27V-07	1.00245	2.02127	1.52687	0.594644	1.95073	3.08415	1.5209	1.10936	0	5.89099	4.76419	6.462
TCGA-AX-A2IO-01A-11R-A180-07	1.18472	3.07317	1.37412	1.53381	1.52802	2.13498	1.3259	1.14385	0.642563	4.98213	3.6612	6.97845
TCGA-EO-A3AU-01A-21R-A19W-07	2.98397	3.81303	3.11245	3.38058	2.88106	3.78947	2.69731	1.68446	2.21971	6.39993	6.69521	7.48823
TCGA-D1-A0ZP-01A-21R-A10J-07	1.39966	2.39701	0.95888	3.32557	0.888928	2.36376	1.58785	0.985573	0	5.04757	3.50149	6.74492
TCGA-B5-A5OC-01A-21R-A27V-07	3.64685	5.1789	3.79404	0.804962	3.91535	4.77155	4.43999	3.27624	4.09594	5.80432	6.50639	6.86799
TCGA-PG-A917-01A-31R-A37O-07	3.29815	4.64734	3.57082	0.569977	2.94942	4.3023	3.8888	2.16153	0	6.60798	3.96475	7.57778
TCGA-AP-A0LM-01A-11R-A118-07	1.20508	5.3105	3.27606	4.17546	2.08062	3.40728	4.75943	1.84683	0.148348	5.56952	3.48527	6.0687
TCGA-BK-A0CB-01A-32R-A104-07	0.804467	2.17383	0.494774	4.91529	1.28274	3.39475	3.241	1.32043	1.51501	5.55164	4.5216	4.93366
TCGA-AJ-A3OK-01A-12R-A22K-07	0.899176	1.79281	1.47975	0.380951	1.45885	3.08877	2.28194	1.37707	0.816149	4.74653	3.32938	5.52723
TCGA-AX-A1C4-01A-11R-A137-07	0.751721	1.52712	0.337426	5.77175	0.247928	0.938173	0.0892269	0.469886	2.61013	3.46191	5.92944	7.36753
TCGA-D1-A17H-01A-11R-A12I-07	1.04285	2.72288	1.39495	1.92227	0.889084	2.43704	2.03267	1.1961	1.76282	6.9667	4.25334	5.04085
TCGA-D1-A2G7-01A-21R-A180-07	1.03696	0.828144	0.47415	4.46053	0.0909889	1.6841	0.735262	0.426426	0	6.56276	2.89363	6.76973
TCGA-QS-A5YR-01A-31R-A31O-07	1.2042	3.59303	2.01482	0.743041	2.24489	3.59363	2.37462	1.00612	2.73777	7.02387	2.79094	6.73865
TCGA-D1-A167-01A-11R-A12I-07	1.30165	2.46582	1.22361	2.85312	0.685357	1.75711	1.80004	0.850079	0	5.22318	2.34792	6.69041
TCGA-AP-A1DH-01A-31R-A137-07	1.61433	5.3774	2.9009	1.1671	3.12821	4.03234	5.31289	1.64145	0.152638	4.46427	3.55992	6.42806
TCGA-EO-A3B0-01A-12R-A19W-07	1.53331	4.53044	2.30725	2.82318	2.63394	4.31983	4.00127	1.76558	1.12353	5.14407	5.9763	7.46108
TCGA-AJ-A3EJ-01A-11R-A19W-07	2.10074	4.12463	1.35129	4.41836	1.02269	4.18465	1.25689	1.89666	0.372172	5.92598	3.33056	6.58211
TCGA-AP-A0LD-01A-11R-A040-07	0.969602	3.89974	1.03422	0.773574	1.09997	1.27757	2.13727	0.727877	1.55277	6.66229	0.299831	6.41239
TCGA-D1-A17K-01A-11R-A12I-07	1.39072	1.40762	0.562084	0.805623	0.724999	1.90454	1.18992	0.694836	0	6.66936	4.73605	6.0339
TCGA-D1-A17U-01A-21R-A12I-07	0.948526	2.27011	1.57226	3.09722	1.2419	3.36523	1.62742	0.978342	1.13179	5.67863	5.69321	5.43073
TCGA-A5-AB3J-01A-11R-A40A-07	2.10262	3.1947	1.82591	0.951289	2.87283	2.67857	3.02453	1.93342	2.18285	4.89985	5.49689	6.4564
TCGA-AJ-A2QK-01A-11R-A18M-07	1.94856	3.54253	2.84565	1.18739	3.30217	3.52554	3.56741	1.91365	0.830661	5.33045	4.79545	5.89024
TCGA-AX-A2HH-01A-11R-A32Y-07	0.978855	1.25924	0.0779266	6.12514	0	1.03731	0.331017	0.415326	0.74485	5.76695	2.66567	7.3428
TCGA-AJ-A23M-01A-11R-A157-07	0.896776	1.85076	1.01243	1.29531	1.02439	2.66175	1.95773	0.886979	0	5.2837	2.10765	7.15977
TCGA-BS-A0U9-01B-21R-A10J-07	3.0013	2.66617	0.198746	0.646255	0.275245	2.0452	3.35372	1.86821	0.0640551	6.27827	4.92492	6.26778
TCGA-EY-A2ON-01A-21R-A18M-07	1.8118	3.37317	0.531069	0.922198	0.577731	3.4295	0.924176	2.29293	0.24184	6.10274	4.03256	5.41296
TCGA-FI-A2EU-01A-11R-A17B-07	0.805458	1.93425	0.713696	1.72019	0.0775165	1.52386	1.51551	0.748461	0.0507455	4.56931	1.35626	6.08844
TCGA-EO-A22T-01A-21R-A18M-07	2.32562	4.33264	2.83024	1.41835	2.4577	3.77181	2.97788	2.73301	0.222186	5.25881	3.3429	6.96249
TCGA-E6-A1M0-01A-11R-A144-07	1.55464	3.1137	1.77214	4.65119	1.45786	3.06338	1.97567	1.22583	0.0517201	5.21385	2.41746	7.21911
TCGA-A5-A0GM-01A-11R-A040-07	0.396159	1.2512	0.380619	2.28018	0.325041	1.51202	0.826762	0.390998	1.16684	5.53585	3.45175	5.86614
TCGA-A5-A1OH-01A-21R-A22K-07	0.254231	2.12674	1.55129	1.67658	0.924708	1.87802	1.19799	0.527771	0.0955869	2.66526	1.3475	7.09352
TCGA-AX-A06F-01A-11R-A00V-07	2.35095	4.78556	1.99012	3.75929	1.84209	4.41132	4.19134	2.96805	0.383718	4.63798	5.4683	6.43271
TCGA-D1-A17C-01A-11R-A12I-07	0.936742	3.26336	0.756255	1.87109	3.356	2.21571	3.72466	0.749577	0.379732	6.49523	4.00795	3.6351
TCGA-D1-A17T-01A-11R-A12I-07	1.43558	2.92486	0.97695	3.70109	3.28207	2.96519	2.31745	0.728399	1.69305	7.07649	3.89888	5.86349
TCGA-D1-A17M-01A-21R-A12I-07	1.86979	2.75294	1.5005	2.39558	2.07478	2.86275	3.11902	1.51208	1.6575	6.44178	6.07198	6.14895
TCGA-AX-A1CN-01A-11R-A137-07	1.02176	1.11683	0.257614	0.724214	4.53165	2.14346	0.813114	0.626579	0.263515	5.36581	6.73276	7.11542
TCGA-PG-A6IB-01A-21R-A31O-07	2.70441	6.72926	3.38815	0.772139	3.34459	4.89901	4.96194	2.44499	2.86718	6.17488	2.68113	7.74043
TCGA-EY-A1GP-01A-11R-A13S-07	1.94437	3.85131	1.57643	3.11831	2.09407	2.96792	3.026	1.94542	0.399335	5.42993	3.65348	6.42181
TCGA-A5-A0GD-01A-11R-A16W-07	1.10675	1.83734	0.62882	1.17447	0.689299	3.27729	0.566377	0.413269	0.714927	6.81969	2.49874	6.31388
TCGA-BS-A0T9-01A-11R-A12I-07	0.744764	2.65999	0.557778	1.52025	1.19981	2.31661	2.5298	0.574538	0.757706	6.65309	3.30698	4.74568
TCGA-EY-A1GH-01A-11R-A13S-07	1.46968	1.32987	0.742179	2.2262	0.898944	3.43214	0.395282	0.816313	4.16811	6.54268	3.77344	7.25329
TCGA-BG-A0M6-01A-31R-A104-07	0.732747	1.93248	0.403159	6.50067	0.57918	1.15225	0.588996	0.696884	0.064607	3.7664	1.12102	5.69458
TCGA-A5-A2K2-01A-11R-A18M-07	0.739243	1.17255	0.394624	2.25351	0.208767	1.23192	0.93644	0.228111	2.22805	4.53194	3.95714	6.92227
TCGA-KP-A3W3-01A-11R-A22K-07	1.72282	4.45533	2.18231	2.74364	1.45817	3.52093	2.30918	2.11343	1.10668	7.47633	2.68657	7.37189
TCGA-EO-A3AZ-01A-12R-A19W-07	2.83485	6.85022	2.11776	3.05431	2.97629	4.34111	4.4999	2.5569	0	7.00138	1.62199	5.3444
TCGA-B5-A0JX-01A-21R-A14M-07	1.82936	3.86047	2.74114	3.73484	2.6724	4.07543	3.09331	1.80517	0.0542233	6.99945	3.79446	6.67554
TCGA-DF-A2KS-01A-11R-A18M-07	2.71848	3.98219	2.00054	0.50518	1.45291	3.16073	2.74709	1.79215	0.129481	4.3257	4.36221	5.29462
TCGA-KP-A3W4-01A-11R-A22K-07	2.61018	4.31285	1.3217	6.52856	1.85136	3.40628	1.93478	2.49488	0.0244615	7.03945	3.23983	7.27728
TCGA-AX-A05T-01A-11R-A00V-07	0.984626	0.839557	0.548042	3.90597	3.70328	3.63136	0	0.58111	0.981487	6.21992	4.68979	6.84229
TCGA-A5-A0GX-01A-11R-A040-07	1.06564	2.62966	1.00985	3.45525	3.43777	1.87381	3.91837	0.854235	0.0600474	6.83282	4.12535	2.50281
TCGA-D1-A16I-01A-11R-A12I-07	0.431035	1.68849	0.526369	4.39653	2.03252	2.46171	1.56608	0.795102	0	4.76166	1.13547	4.17222
TCGA-D1-A16O-01A-11R-A12I-07	0.524966	1.76409	0.199123	0.696617	0.211635	1.60151	0.670025	0.187768	2.20733	4.59162	5.24798	5.59758
TCGA-BG-A0W2-01A-11R-A109-07	0.961994	2.24245	0.713168	5.07833	0.831796	3.30406	1.21816	1.24647	0	5.60539	3.26776	6.66046
TCGA-AP-A0LN-01A-11R-A040-07	0.778797	1.63441	0.734395	2.81157	4.47311	2.98594	3.36299	0.105142	1.04103	6.55762	3.33768	5.04106
TCGA-AX-A2H5-01A-11R-A17B-07	2.75393	2.78689	1.31638	1.36692	1.013	2.90333	1.86991	0.675545	0	4.48781	1.69323	6.44447
TCGA-DI-A2QT-01A-12R-A19W-07	0.743386	2.68109	0.790689	1.22107	0.689746	2.18257	1.23597	0.56511	0.592445	6.39919	2.51617	6.47914
TCGA-BG-A186-01A-11R-A12I-07	1.04159	1.17217	0.939527	1.70106	0.569297	2.79975	1.22219	1.1872	0.70248	5.48349	3.63101	5.33497
TCGA-AX-A2HK-01A-11R-A17B-07	1.45786	3.46665	0.24184	2.60869	0.412077	2.5934	0.901263	1.11357	1.95546	6.88246	2.42027	6.34803
TCGA-4E-A92E-01A-11R-A37O-07	3.06397	3.82551	2.69301	1.75514	3.23122	4.30985	3.86301	3.07365	3.25632	6.6603	5.4873	6.8176
TCGA-BS-A0UM-01A-11R-A104-07	2.44233	3.78292	3.08376	1.56759	2.97759	3.875	3.8447	1.68217	1.2722	6.50354	5.39796	5.92441
TCGA-A5-A0GR-01A-11R-A118-07	0.840926	2.40923	2.01031	0.172999	1.72194	2.21335	3.84435	0.814427	0	4.39455	2.38184	4.61622
TCGA-AP-A0LG-01A-11R-A16W-07	0.829931	0.762902	0.432532	3.13857	2.2532	1.75185	1.06219	0.700884	1.28007	5.74571	5.88508	6.98177
TCGA-D1-A3DG-01A-11R-A19W-07	0.580531	2.41762	0.213876	1.20683	0.499272	2.56152	1.55626	0.694657	2.5018	5.43593	3.11307	6.76349
TCGA-AJ-A2QN-01A-11R-A18M-07	0.738725	1.54908	0.717474	2.47285	0.868055	2.58722	0.64284	0.645978	1.41381	6.47597	5.35169	6.27973
TCGA-AP-A1DV-01A-21R-A137-07	0.757791	3.46341	2.00032	4.40896	1.76014	2.27876	2.0684	0.505993	0.0959919	5.53666	4.55158	6.32158
TCGA-D1-A102-01A-11R-A10J-07	2.4156	3.06115	1.79535	2.16704	2.64955	3.65503	2.74028	2.10454	3.04564	6.18409	5.44003	6.1612
TCGA-D1-A174-01A-11R-A12I-07	0.787767	4.97564	2.79442	0.788017	3.01496	2.84167	5.14481	0.795933	0.325502	6.31439	4.94897	3.66429
TCGA-A5-A2K3-01A-11R-A32Y-07	2.60751	7.67204	4.22995	0.288654	4.01621	5.69689	5.95186	3.14592	0	5.91016	4.63904	5.77553
TCGA-AX-A2H2-01A-11R-A180-07	1.49211	3.73139	2.27659	2.72812	1.79614	2.90664	3.22731	1.61122	0	6.53937	2.05523	5.94664
TCGA-EY-A1GO-01A-11R-A14D-07	0.473215	2.48643	0.147697	5.42225	0	0.689925	0.488104	0.300299	0.328492	2.37915	2.17405	8.00714
TCGA-A5-A1OG-01A-11R-A14D-07	1.72225	4.48872	2.41546	2.60447	2.27175	3.21037	3.4433	1.14841	0.0962619	6.53328	2.56091	7.20753
TCGA-EO-A3AV-01A-12R-A19W-07	3.20314	5.94113	3.45232	0.397146	2.8844	4.29943	4.17694	2.65455	4.76071	7.55458	4.18506	6.83742
TCGA-BG-A0RY-01A-11R-A104-07	1.89933	0.282025	0.20364	2.83992	0.167743	3.49974	0.323889	1.61438	0.214	6.37152	4.33425	5.80261
TCGA-D1-A16G-01A-31R-A12I-07	1.14516	1.43845	0.828956	0.589859	1.0333	1.49621	1.08916	0.779386	0.202637	7.39028	3.92885	5.55074
TCGA-AX-A060-01A-11R-A00V-07	0.185105	0.351741	0.167486	2.63036	0.0618453	0.790522	0.181548	0.429643	0.453333	5.49725	5.09359	4.65706
TCGA-EY-A3QX-01A-11R-A22K-07	2.93599	3.29728	1.13231	4.79986	1.20733	3.40037	1.74192	1.47856	0.0490731	7.84592	3.82041	7.33512
TCGA-EO-A22S-01A-11R-A18M-07	0.870345	1.91949	0.96303	0.757365	0.482745	2.16832	1.03872	0.984845	1.34812	3.20411	7.60438	7.12762
TCGA-B5-A11F-01A-11R-A10J-07	0.835116	1.63585	1.13073	5.18732	2.46331	1.9477	2.07902	1.25731	0.134352	5.46237	3.48882	6.14273
TCGA-BK-A13C-01A-11R-A118-07	0.659559	0.744333	0.476019	0.298776	0.455123	2.74047	0.295253	0.886355	0.132511	4.33195	6.65981	5.86581
TCGA-AJ-A3BG-01A-11R-A19W-07	0.535356	1.7606	0.607295	2.18634	0.210139	2.93746	1.44382	0.271426	1.89511	5.32396	3.86348	6.30855
TCGA-BS-A0V6-01A-11R-A118-07	1.55871	2.75764	1.59937	2.95157	0.907275	3.64057	1.00906	1.05554	2.15163	7.28625	4.71634	7.19587
TCGA-AJ-A3BD-01A-11R-A19W-07	1.67292	4.32552	2.09051	2.5168	2.43542	3.94849	2.98535	1.30106	1.05568	7.45209	2.81219	7.06201
TCGA-AX-A2HG-01A-11R-A17B-07	0.603692	4.4883	2.3605	2.37234	2.38943	3.34173	3.47623	0.729705	0.0458623	4.29176	1.55144	6.65078
TCGA-D1-A2G6-01A-11R-A17B-07	1.2207	2.45767	1.19623	1.08474	0.583423	2.98759	1.26225	1.3104	0.447315	6.58401	2.59486	6.10728
TCGA-D1-A162-01A-11R-A118-07	1.16331	1.64196	0.751978	0.778965	0.657091	3.39409	0.667847	0.867817	1.5673	6.26373	6.04685	6.4569
TCGA-BS-A0V4-01A-11R-A14D-07	0.231432	1.26496	0.160017	2.50141	0.415759	0.713432	0.227002	0.102322	0.920751	5.57119	3.41928	4.14411
TCGA-AJ-A3EL-01A-11R-A213-07	2.56596	5.89234	3.13872	2.15914	3.86384	3.92191	4.58097	2.3932	1.73985	7.39274	4.31978	7.70353
TCGA-B5-A1MY-01A-11R-A144-07	2.08974	2.41278	0.96547	3.51959	1.32562	3.61953	2.20558	1.37329	0.792772	5.82774	2.1791	5.70736
TCGA-PG-A915-01A-11R-A37O-07	1.42562	2.8481	0.885496	3.6908	0.592445	2.29622	1.29713	1.24391	0	5.9525	1.1721	7.99364
TCGA-B5-A0JT-01A-21R-A118-07	1.20827	2.07776	0.874522	1.35671	1.00454	4.05421	0.793771	1.3681	1.8141	6.75504	4.06634	6.55065
TCGA-EO-A3KX-01A-11R-A22K-07	1.35197	4.01646	1.43381	1.64464	1.85116	2.29919	2.22894	0.939527	1.79223	3.88474	5.10891	7.83471
TCGA-AX-A06B-01A-11R-A00V-07	1.68149	3.04114	1.6504	0.860764	2.09207	3.22851	2.19506	1.953	1.09545	4.67554	4.62907	5.77361
TCGA-B5-A11Y-01A-21R-A10J-07	2.16417	4.4192	3.33033	3.32704	2.92691	4.5663	3.76418	2.49093	0.947554	7.61755	4.99843	5.7788
TCGA-AJ-A23O-01A-11R-A157-07	1.57454	4.24224	2.6157	1.50391	2.8509	3.3413	3.56334	1.47477	1.0615	6.77459	4.79565	6.00259
TCGA-AX-A3G4-01A-11R-A213-07	0.635801	2.2117	0.604736	0.238665	0.330788	1.75813	0.839234	1.18631	0.32262	4.9342	3.02859	6.7839
TCGA-AX-A0IU-01A-11R-A16W-07	1.02446	1.62536	0.607011	1.23094	0.520347	1.31499	1.33308	0.284988	0.111566	5.07525	1.939	6.22691
TCGA-QF-A5YT-01A-11R-A31O-07	0.500088	1.96381	0.493135	2.64233	0.790021	1.81439	2.56167	0.715015	0.202136	5.03829	3.3469	7.18024
TCGA-E6-A2P9-01A-11R-A19W-07	1.52497	3.54213	2.7609	1.18992	2.67965	3.00983	3.63001	1.35214	1.0504	4.16781	3.75522	7.14715
TCGA-B5-A0JU-01B-11R-A14D-07	1.24775	1.1042	0.342327	2.40422	0.554933	1.03907	0.442652	0.498557	1.51743	5.35345	5.46551	6.39398
TCGA-QF-A5YS-01A-11R-A31O-07	1.4211	2.92444	1.54656	3.56995	1.83665	3.20707	1.97464	0.78668	0.175684	6.57242	4.39184	6.85468
TCGA-AJ-A3TW-01A-11R-A22K-07	2.29169	3.57369	2.1139	0.504468	2.38507	4.91067	2.35072	2.90766	0	5.57751	1.13258	7.11819
TCGA-D1-A160-01A-11R-A118-07	1.05193	2.97512	2.2966	1.31365	2.02247	3.1482	3.14444	1.0552	1.9724	5.56884	3.86842	5.94647
TCGA-A5-A0GU-01A-11R-A16W-07	1.35197	2.47716	1.64791	3.2447	2.7153	3.64844	2.18843	1.71202	1.04068	6.58728	4.72182	6.43808
TCGA-B5-A0JR-01A-13R-A466-07	1.22946	4.28754	2.77558	5.03851	2.41892	3.61438	4.04693	1.76175	1.07108	3.81138	5.88388	7.13377
TCGA-D1-A101-01A-12R-A10J-07	1.71624	4.73195	2.95155	2.03545	2.86356	3.26159	3.98917	1.80521	0.728138	6.2303	3.94504	6.05797
TCGA-EY-A1G8-01A-11R-A13S-07	0.89243	2.51589	0.299831	3.28102	0.219587	1.34102	0.505281	0.194844	2.90699	7.06053	4.85979	6.77495
TCGA-AP-A5FX-01A-11R-A27V-07	1.1723	2.64609	1.77619	0.239398	2.09744	2.69207	2.4684	1.32924	0.0723116	6.69179	3.50887	5.90553
TCGA-FI-A2EY-01A-12R-A18M-07	0.0713508	0.551393	0.0564448	0.616546	0	0.518132	0.26123	0.192447	0	3.22483	0.421156	4.16782
TCGA-BS-A0V8-01A-11R-A118-07	0.309991	2.62181	0.538637	0.703189	0.870424	2.04502	0.919988	0.359971	0.0423642	5.47552	3.31629	5.80905
TCGA-EO-A3L0-01A-11R-A22K-07	0.853117	1.88745	0.719403	2.78065	0.790939	1.63301	0.562572	0.52296	0.130536	6.49094	4.1487	7.13639
TCGA-BS-A0UJ-01A-12R-A104-07	0.847997	2.80861	1.25199	3.75764	1.57778	2.61247	2.63185	0.892896	0.226509	6.34204	3.50148	4.49159
TCGA-D1-A3JP-01A-31R-A22K-07	1.5637	2.25154	1.99816	4.74866	1.51793	4.36417	2.34591	1.49001	0.818932	5.8315	3.32184	6.1085
TCGA-5B-A90C-01A-11R-A37O-07	1.40561	2.79198	1.25882	4.87328	0.847115	2.6515	1.14261	1.89052	0.620211	5.75673	3.81002	8.08387
TCGA-A5-A0GP-01A-11R-A040-07	1.26075	1.96901	1.2765	1.96395	0.650948	2.11879	1.39473	0.634129	0.198997	6.50028	4.99798	6.89449
TCGA-BS-A0UV-01A-11R-A16W-07	1.33445	4.01897	1.91204	1.44345	2.4775	2.97034	2.9921	1.40479	1.43275	5.67854	6.2123	6.57714
TCGA-AP-A0LV-01A-11R-A040-07	0.471864	1.62302	0.359184	2.99101	0.168385	3.01651	1.46905	0.904041	0.111298	5.88527	3.29544	6.22448
TCGA-D1-A16X-01A-11R-A12I-07	1.92551	3.59965	2.49488	2.28599	2.71099	3.55792	3.66453	0.905736	0.250113	7.54831	4.38211	3.47882
TCGA-A5-A0RA-01A-21R-A104-07	1.47882	1.54696	1.19264	1.77083	0	2.47809	0.302641	0.488001	3.47025	7.22846	3.52837	6.70263
TCGA-AX-A3FV-01A-11R-A22K-07	4.92865	1.78818	0.269273	0.930472	0.455965	1.79747	3.14672	5.45728	0.072586	4.4768	5.26665	6.68424
TCGA-BG-A0MA-01A-11R-A17B-07	0.812375	2.0176	0.670387	4.37938	0.762731	2.51576	2.864	0.545771	0.104739	5.74585	5.3753	6.17928
TCGA-AX-A06J-01A-11R-A00V-07	1.28315	1.95215	1.15368	1.39605	1.50325	2.45478	1.20833	0.281312	0.481816	6.20589	4.47212	3.55228
TCGA-EY-A1GR-01A-11R-A13S-07	0.691087	3.09532	0.663481	0.706729	0.851359	4.36783	1.69746	1.66457	0.0969365	5.92594	5.4544	6.62774
TCGA-D1-A179-01A-11R-A12I-07	0.698396	2.07823	0.547943	1.41625	0.37729	2.17133	1.11036	0.506703	0	3.42161	0.353549	5.38384
TCGA-AP-A1E0-01A-11R-A137-07	0.966357	2.97853	1.77543	5.22336	1.90566	2.74276	1.95062	0.717649	2.09909	5.43527	5.03924	7.05952
TCGA-A5-A0G1-01A-11R-A118-07	3.54303	7.49179	5.16598	2.43082	4.32309	6.01586	6.27426	3.09564	0	7.51252	5.00869	5.73679
TCGA-B5-A0K4-01A-11R-A040-07	0.449324	0.739675	0.578118	0.260387	0.252537	1.3388	0.66512	0.534958	0	4.33462	5.80501	4.14589
TCGA-B5-A11O-01A-11R-A118-07	1.45969	1.30784	1.45465	2.71885	0.934554	3.24791	1.32838	1.35253	0.915406	6.5188	4.78055	6.67412
TCGA-FI-A2EX-01A-11R-A17B-07	0.716069	2.11876	0.421371	1.93701	0.280481	1.89383	1.46038	0.690283	0	4.42573	3.54802	5.77225
TCGA-AP-A1DQ-01A-11R-A137-07	0.718964	2.5556	2.29284	3.61011	1.72369	2.30276	2.68329	1.29561	0.385376	5.98102	3.24172	7.05129
TCGA-AP-A1DR-01A-11R-A137-07	0.609377	3.18979	1.50528	3.14799	1.17702	2.43598	2.8435	0.958509	0.575893	5.22468	5.14472	6.92475
TCGA-D1-A0ZZ-01A-11R-A10J-07	0.450802	1.15872	0.411209	4.44781	0.304161	0.895303	2.39265	0.389347	0.0538064	3.98882	2.97882	6.70356
TCGA-AX-A3G6-01A-11R-A213-07	1.49656	2.66939	0.486354	0.672471	0.527771	3.47305	0.420186	1.19887	0.363339	6.48371	4.1518	7.58495
TCGA-AP-A1DK-01A-11R-A137-07	1.74567	5.44923	2.84972	2.55122	2.93242	3.36414	5.17992	1.56686	0.415434	4.49621	3.03889	6.81712
TCGA-DI-A2QY-01A-12R-A19W-07	0.260989	1.6796	0.618145	0.429107	0.517427	1.11537	0.764856	0.63988	0.0695647	6.31215	2.14052	6.28686
TCGA-B5-A11E-01A-11R-A10J-07	1.54508	3.55615	1.70044	3.29879	2.07108	2.89788	3.01919	1.42787	0.142479	3.46901	3.81235	6.56478
TCGA-AX-A3G9-01A-11R-A22K-07	0.516116	1.87625	0.948676	2.2676	0.77543	1.36412	1.09288	0.379177	0.872238	4.70462	5.33011	7.69253
TCGA-BK-A0C9-01A-11R-A00V-07	1.0842	3.1829	1.70775	0.289716	2.12727	2.61117	3.38354	0.960586	1.08086	6.44893	4.69151	4.63566
TCGA-FI-A2CY-01A-11R-A17B-07	2.79175	3.62964	2.8678	2.77243	2.96146	5.0799	2.66207	2.91372	0	5.45682	2.98138	6.84866
TCGA-EY-A1H0-01A-11R-A13S-07	1.16408	1.73149	0.593975	1.39977	0.650397	1.37128	1.31011	0.184852	1.86869	6.43698	3.78991	6.46247
TCGA-D1-A16J-01A-11R-A12I-07	1.56569	3.2167	1.84414	0.838992	1.88557	2.46095	3.10034	0.816067	0.0468403	7.06468	4.42992	3.99634
TCGA-AP-A0LL-01A-12R-A104-07	0.603976	1.78496	0.1995	1.46597	1.68988	1.25157	4.24045	0.225152	1.88268	4.23136	3.22766	3.5306
TCGA-BS-A0WQ-01A-21R-A109-07	0.828875	2.59075	0.368377	3.73635	2.03231	2.15588	1.59817	0.368936	1.07663	6.15158	0.874522	6.47393
TCGA-AJ-A3OL-01A-11R-A22K-07	0.839718	2.19617	0.163241	1.04131	0.10541	1.50752	0.207518	0.552771	0.452595	6.52209	2.91818	8.01638
TCGA-BG-A0LX-01A-11R-A16W-07	1.10715	3.25037	1.92687	2.39133	1.61725	2.28416	3.068	1.73963	0	4.43277	5.79201	6.12508
TCGA-EC-A1QX-01A-31R-A16F-07	3.10926	4.83697	3.08398	1.02751	2.29951	3.86011	3.64728	2.53274	0.746915	6.29347	4.42867	5.67254
TCGA-A5-A3LO-01A-11R-A22K-07	1.88444	2.28797	0.787683	3.40652	0.659742	1.69323	0.825216	1.33948	0.1133	5.84635	5.22789	6.81645
TCGA-KJ-A3U4-01A-11R-A22K-07	3.80948	3.99092	3.13442	0.913339	2.68511	3.99061	2.84569	3.1137	0.0485152	6.90638	3.83606	6.42812
TCGA-AX-A05U-01A-11R-A00V-07	0.63812	0.626486	0.227125	2.72277	0.748032	2.61101	0.375401	0.751292	0.171079	4.91094	4.47237	6.73344
TCGA-B5-A0JN-01A-11R-A104-07	0.640158	2.11969	0.278461	1.61735	0.528971	1.71493	0.335369	0.577441	0.0216219	6.41419	2.16755	7.24887
TCGA-A5-A0R8-01A-11R-A104-07	1.00353	2.60687	1.44387	1.87582	1.34107	3.20257	1.68755	0.606253	0.253868	6.83036	3.64506	5.73143
TCGA-AP-A1E4-01A-12R-A137-07	0.289126	3.63065	0.104068	5.77705	0.27858	0.960586	0.283803	0.459327	0.127105	2.40814	0.253868	6.88844
TCGA-D1-A165-01A-11R-A12I-07	1.02276	1.14281	0.344147	2.21639	0.468218	2.02326	0.724214	0.224905	0.769095	6.02582	4.43018	6.27753
TCGA-AP-A1DO-01A-11R-A137-07	1.17779	3.47297	1.69795	4.4892	1.34596	1.96296	3.0045	0.472696	0.362442	4.70487	2.73348	6.53134
TCGA-AX-A2HD-01A-21R-A17B-07	2.65874	3.23998	1.39105	1.26993	1.40844	3.28191	1.9313	1.36575	0.342669	5.71157	4.7157	6.6754
TCGA-AP-A0LT-01A-11R-A040-07	0.828063	2.93435	1.65855	1.6575	1.51622	2.21285	3.20588	0.818769	0.680774	3.78629	5.41478	6.84548
TCGA-A5-A0R7-01A-31R-A16W-07	0.601982	2.32967	1.65883	0.632827	1.39665	2.03496	2.49488	0.857663	0.634407	5.67317	3.81038	5.44923
TCGA-BG-A0M4-01A-11R-A104-07	0.834064	1.83669	0.74373	2.36269	0.663846	4.1215	1.18758	1.21543	0.768502	6.12012	4.61068	5.3091
TCGA-BS-A0U7-01A-21R-A104-07	1.72775	3.26269	2.30127	1.05172	2.54644	2.95589	2.69392	1.73691	2.6906	3.79353	5.85691	5.26402
TCGA-AP-A05N-01A-11R-A00V-07	0.804632	1.22552	0.304511	2.49183	0.467071	1.95051	2.17338	1.00655	2.49733	5.35171	5.5326	6.86827
TCGA-BG-A0MT-01A-11R-A104-07	0.847436	2.85824	0.575409	1.02758	0.763327	4.25013	1.14398	1.26993	0	6.6967	3.35928	6.49768
TCGA-B5-A0JZ-01A-11R-A040-07	2.2506	4.51003	3.40451	1.81987	3.09241	4.25396	4.12826	2.36196	1.82465	4.88033	4.04857	6.49197
TCGA-B5-A0K7-01A-11R-A104-07	1.43675	3.75887	2.49401	1.97302	2.57422	4.0763	4.26222	1.66912	0.602362	6.35706	3.6417	6.34989
TCGA-A5-A0GN-01A-11R-A040-07	1.53297	2.32757	1.22928	1.87625	1.33954	2.47441	2.11086	0.881116	0.723515	4.24828	4.32746	4.58323
TCGA-BG-A220-01A-11R-A157-07	0.344147	2.26394	0.125519	3.47366	0.175429	1.95829	0	0.15549	1.20119	4.15415	4.77661	7.52606
TCGA-A5-A0G2-01A-11R-A16W-07	1.53779	4.55411	2.36793	2.06399	2.60132	3.92735	3.41727	2.31996	0	3.70126	4.30765	5.99952
TCGA-BS-A0VI-01A-11R-A14D-07	0.677621	1.95185	0.154713	2.99948	0.546265	1.39248	2.26448	0.887993	1.05256	5.81643	3.86242	5.13379
TCGA-AJ-A6NU-01A-11R-A34R-07	2.39114	2.89904	2.14867	2.89877	2.21244	4.30902	1.80768	2.18187	2.6475	6.9157	3.71622	6.16281
TCGA-EO-A3KU-01A-11R-A22K-07	1.29672	3.11205	1.12777	2.49229	1.60493	2.62646	1.92919	0.982875	0.298893	5.91835	3.25158	7.49155
TCGA-D1-A1O5-01A-11R-A14D-07	0.97717	1.75741	0.291604	1.31226	0.339822	3.34082	1.02155	0.880803	0.0961269	6.6562	5.50426	5.95784
TCGA-D1-A16V-01A-11R-A12I-07	2.16684	3.64129	2.1517	0.350384	1.87102	3.02807	3.336	1.65256	0.442545	7.19068	6.39444	5.39404
TCGA-D1-A16B-01A-11R-A12I-07	1.71123	3.28833	1.57434	3.34997	4.08496	3.18204	4.2873	1.52125	0.152768	5.9145	4.67938	6.36438
TCGA-DI-A1NO-01A-31R-A157-07	0.864097	2.32245	0.762646	1.90681	0.232538	1.37457	0.92037	0.442758	0	5.53482	1.48867	6.65167
TCGA-EO-A22Y-01A-11R-A180-07	0.532566	1.62087	0.778377	1.43627	1.0995	2.6996	0.759071	0.587653	0.478817	5.75213	5.65191	7.35523
TCGA-A5-A0VO-01A-21R-A109-07	0.891497	1.8589	0.9151	2.63262	1.58169	2.93353	2.19834	1.40637	0.0538064	6.04029	4.62362	6.58672
TCGA-BK-A56F-01A-32R-A27V-07	1.23235	2.24489	0.828063	1.49856	0.970412	3.43033	1.16363	1.28404	0.435629	5.1121	4.99864	7.09523
TCGA-AJ-A2QL-01A-11R-A18M-07	1.86999	2.67408	1.74816	2.05748	1.99765	4.82423	1.72762	1.97045	0.210888	6.67233	5.83397	6.31317
